# Supplementary material for: Genome-Wide Scans for Selection Signatures in Haimen Goats Reveal Candidate Genes Associated with Growth Traits
Source: Biology (Basel). 2025 Jan 7;14(1):40. doi: 10.3390/biology14010040 (PMC11759764; doi:10.3390/biology14010040)
Supplement: Supplementary file 1 [file biology-14-00040-s001.zip › Supplementary Table.xlsx]

## Sheet: Table S1
Table S1 Primer information for MassARRAY assay
Locus	SNP-ID	Primer sequence (5′-3′)	Primer sequence (3′-5′)
rs652752535	PNLIPRP1-2524	ACGTTGGATGCAGAAGGGAGAGGAGAAGAC	ACGTTGGATGCTACGAACATCCTCAGGAAC
rs654084728	NCOR1-33085630	ACGTTGGATGTACCCACCTTCCCAGTCTC	ACGTTGGATGTGGACCTAGAGTGTCGGAG
DPP6 g.3352780G>A	DPP6-3352780	ACGTTGGATGATGCCTCGGAGCAACTAAG	ACGTTGGATGCCACCTGCTTCTCTTCATAG
NOTCH2 g.97297615G>C	NOTCH2-97297615	ACGTTGGATGTGCCCTGAGCTGGATGTTTC	ACGTTGGATGCCCGACACTGCAATGCTAAA
rs636776710	COL6A3-3897592	ACGTTGGATGAGTGCTTCAGTTCCTGGTG	ACGTTGGATGCTCTGCTTCAGGTTGAGTG
rs645319375	LGR4-24848960	ACGTTGGATGGGTCCTGTGGAGAAACATTG	ACGTTGGATGCGCGAACGTGTACTTTTCTC
rs641287990	FGGY-34104364	ACGTTGGATGGTAACAATCCCGTGAGGTTG	ACGTTGGATGGCTCTGTGACCTTAAACTGC

## Sheet: Table S2
Table S2 Primer sequence of candidate SNPs/Indels for confirming variation
Locus	Primer sequence (5′-3′)	Product length
PNLIPRP1 26 bp Indel	F: TACCTTACTACTTCTCCCCTT	231 bp
	R: TGAATGATGCCCTTAATCCCA
PNLIPRP1 4 bp Indel	F: TCATAAGCCCCATGATAACCC	258 bp
	R: TAAACATAGAGCCCTCAGTTGC
PNLIPRP1 g.14992524C>T	F: AACAACGTGGCAAACCCAAC	127 bp
	R: ATGCAACTTTCTACGAACATCC

## Sheet: Table S3
Table S3 mRNA primer information for qRT-PCR
Name	Primer sequence (5′-3′)	Product length (bp)
PNLIPRP1	F: GGAAGAACAGCCACTGGTCA	188
	R: GTTGGGTTTGCCACGTTGTT
CPT1A	F: GGTTGCTGATGACGGCTATGG	110
	R: CGAAGCGATGCGAGTCTGTC
ACADM	F: CTGGCTGAAATGGCAATGAAAG	80
	R: TGACCAGAATCAACTTCCCAAG
ACADL	F: GTCTGGACGTTGCCACTGCTG	163
	R: CCACCATAGATTGCCTGGACACG
ACADVL	F: ACAAAGGAAAGGAACTCTCTGG	146
	R: GTGGACGATGCCGCTGAGAC
ACSL1	F: ACGAGGCAAGAAGTGTGGAGTG	98
	R: CTTCAGGTGCTGGAGGCTTGG
FASN	F: ATGAAGGTGGTGGAGGTGCTAG	110
	R: TGGCGGTCAGTGGCTATGTAG
PPARa	F: ATCCGCCCTTCGTCATCCAC	120
	R: CCTCCGCCTCCTTGTTCTGG
18S	F: GTGATGGGGATCGGGGATTG	116
	R: GTAGCGACGGGCGGTGTGTA

## Sheet: Table S4
Table S4 Summary of data output quality
Samples	Rawreads1	Rawbases2	Cleanreads3	Cleanbases4	Cleanrate5	CleanQ206	CleanQ307	Depth8
0044	514088520	77113278000	492412406	72516026690	0.9578	0.9855	0.9481	24.81
0060	442095712	66314356800	424634316	62734253740	0.9605	0.9848	0.9455	21.46
0074	470977158	70646573700	454781328	67132725302	0.9656	0.986	0.9497	22.97
0081	521336986	78200547900	500913620	73874763986	0.9608	0.985	0.9461	25.28
0126	515825482	77373822300	492243294	72488348962	0.9543	0.9856	0.9486	24.8
0130	460035214	69005282100	442256380	65164984604	0.9614	0.9854	0.9478	22.3
0133	463974416	69596162400	444856164	65576144643	0.9588	0.9852	0.9472	22.44
0136	493116070	73967410500	474155834	69974154441	0.9616	0.9857	0.9484	23.94
0138	394669190	59200378500	379062302	55890506222	0.9605	0.9831	0.9426	19.12
0139	484962402	72744360300	468887324	69272715837	0.9669	0.9852	0.9473	23.7
0144	483777114	72566567100	467497482	69035875701	0.9663	0.9859	0.9496	23.62
0147	443333676	66500051400	423612318	62434233191	0.9555	0.9853	0.9482	21.36
0151	423789732	63568459800	411519576	60957708897	0.971	0.9841	0.9432	20.86
0152	463118600	69467790000	447804684	66131021209	0.9669	0.9837	0.9423	22.63
0174	433955542	65093331300	422998708	62644044953	0.9748	0.9855	0.9481	21.43
0284	486423102	72963465300	464290868	68332663656	0.9545	0.9856	0.9488	23.38
0308	458091618	68713742700	444064308	65590476656	0.9694	0.986	0.9502	22.44
0326	446386700	66958005000	433854188	64158378773	0.9719	0.9815	0.9355	21.95
0382	498182818	74727422700	479033664	70618241098	0.9616	0.9858	0.9489	24.16
0394	402734754	60410213100	389147712	57454023780	0.9663	0.9851	0.9462	19.66
0396	462542438	69381365700	448929546	66391340422	0.9706	0.985	0.9463	22.71
0414	403219654	60482948100	393565772	58373653207	0.9761	0.9813	0.9338	19.97
0628	496977764	74546664600	480125986	70891410338	0.9661	0.9857	0.9489	24.25
0650	499086988	74863048200	485482820	71865723726	0.9727	0.9845	0.9446	24.59
0660	398927842	59839176300	383590198	56688738881	0.9616	0.9816	0.9377	19.39
0762	489428192	73414228800	474324462	70093223777	0.9691	0.9861	0.9506	23.98
0766	524546542	78681981300	508683392	75218483560	0.9698	0.9852	0.9472	25.73
1	479817066	71972559900	455800536	68370080400	0.9499	0.9823	0.9435	22.49
1002	500383776	75057566400	483846232	71496670415	0.967	0.9858	0.9492	24.46
1004	543261078	81489161700	522064042	78309606300	0.961	0.9769	0.9295	25.76
1006	623502880	93525432000	603155366	90473304900	0.9674	0.9823	0.9425	29.76
1018	440633378	66095006700	421575898	62138629308	0.9567	0.9861	0.9501	21.26
1028	471253728	70688059200	451971332	66684764166	0.9591	0.9851	0.9467	22.82
1030	560694330	84104149500	542274076	80101462506	0.9671	0.986	0.9499	27.41
1036	459013306	68851995900	444091694	65629659007	0.9675	0.9857	0.9489	22.45
1038	487352850	73102927500	466091296	69913694400	0.9564	0.9819	0.9421	23
1039	579626784	86944017600	554787224	83218083600	0.9571	0.9829	0.9456	27.37
1045	449188140	67378221000	437921552	64875971284	0.9749	0.9828	0.9394	22.2
1047	394549420	59182413000	374182622	54930295466	0.9484	0.9871	0.9542	18.79
1054	545524316	81828647400	527470706	77938475311	0.9669	0.9858	0.9496	26.67
1062	526623208	78993481200	508984222	75211148701	0.9665	0.9847	0.9452	25.73
1063	454604512	68190676800	439816394	64955028280	0.9675	0.9862	0.951	22.22
1065	517989738	77698460700	499822632	73803644018	0.9649	0.9856	0.9485	25.25
1098	579364278	86904641700	556059138	83408870700	0.9598	0.9781	0.9336	27.44
1122	540675260	81101289000	510686726	76603008900	0.9445	0.9835	0.9481	25.2
1156	485814926	72872238900	470602842	69636067047	0.9687	0.984	0.943	23.83
1165	642267768	96340165200	627434534	94115180100	0.9769	0.9829	0.9447	30.96
1345	461855614	69278342100	426448844	63967326600	0.9233	0.9781	0.9298	21.04
136	506705016	76005752400	494041044	74106156600	0.975	0.982	0.9419	24.38
1374	442046520	66306978000	421604908	63240736200	0.9538	0.9828	0.945	20.8
167	586660564	87999084600	566452402	84967860300	0.9656	0.978	0.9333	27.95
1702	476039672	71405950800	457746004	67531015866	0.9616	0.9857	0.9489	23.1
1703	481027038	72154055700	464923302	68635906645	0.9665	0.985	0.9468	23.48
1705	400560236	60084035400	389914294	57780666639	0.9734	0.9846	0.945	19.77
1715	605756826	90863523900	587391826	86772005619	0.9697	0.9845	0.9458	29.69
1721	555179300	83276895000	540858760	80226752868	0.9742	0.9827	0.9389	27.45
2000	502561160	75384174000	489296440	73394466000	0.9736	0.9825	0.943	24.14
2091	621645508	93246826200	588852002	88327800300	0.9472	0.9834	0.947	29.06
2133	481653412	72248011800	463034796	69455219400	0.9613	0.9813	0.9399	22.85
2173	549278472	82391770800	474430196	71164529400	0.8637	0.9807	0.939	23.41
2190	505474814	75821222100	482221186	72333177900	0.954	0.983	0.946	23.79
2208	474406668	71161000200	463000570	69450085500	0.976	0.9812	0.9392	22.85
2224	521802380	78270357000	499939998	74990999700	0.9581	0.981	0.939	24.67
2226	493917318	74087597700	461107792	69166168800	0.9336	0.9755	0.9247	22.75
41	525564492	78834673800	498758208	74813731200	0.949	0.9834	0.9475	24.61
5038	508849128	76327369200	491934408	72613436984	0.9668	0.9843	0.945	24.84
5048	438611864	65791779600	427264826	63249548912	0.9741	0.9812	0.9345	21.64
5276	614639618	92195942700	587416502	88112475300	0.9557	0.9831	0.9461	28.98
5284	563954724	84593208600	539755874	80963381100	0.9571	0.9749	0.917	26.63
6018	479323022	71898453300	466938626	69084108986	0.9742	0.9842	0.9442	23.64
6026	511177294	76676594100	495207394	73167700703	0.9688	0.9844	0.9454	25.03
7212	546752670	82012900500	528598616	79289792400	0.9668	0.9772	0.9304	26.08
7214	512711508	76906726200	498569906	74785485900	0.9724	0.9818	0.9412	24.6
7218	387099986	58064997900	377372292	55943858871	0.9749	0.9812	0.9367	19.14
7220	498297426	74744613900	477250026	71587503900	0.9578	0.9825	0.9438	23.55
7226	472974832	70946224800	458669026	67798599076	0.9698	0.9853	0.9472	23.2
7244	423544630	63531694500	406488452	59884394616	0.9597	0.9848	0.9455	20.49
8002	463746800	69562020000	449100328	66357631399	0.9684	0.9857	0.9482	22.7
8009	431338484	64700772600	417642522	61730700275	0.9682	0.9835	0.9425	21.12
8015	416887566	62533134900	405738186	60056457321	0.9733	0.9837	0.9424	20.55
8017	423093094	63463964100	409182408	60454141652	0.9671	0.984	0.9441	20.68
8019	407960424	61194063600	395561468	58545607190	0.9696	0.9831	0.9406	20.03
8100	517745140	77661771000	499906454	74985968100	0.9655	0.9756	0.9259	24.67
8270	463982346	69597351900	440965986	66144897900	0.9504	0.9831	0.9465	21.76
9013	470775412	70616311800	456473750	67527655035	0.9696	0.9826	0.9391	23.1
9084	438733454	65810018100	421701952	62223507561	0.9612	0.985	0.9464	21.29
9086	455302496	68295374400	435329700	64127187285	0.9561	0.9853	0.9478	21.94
9104	496106462	74415969300	481116470	71238942147	0.9698	0.9852	0.9469	24.37
9166	556105446	83415816900	538043506	80706525900	0.9675	0.9804	0.9362	26.55
9254	579648998	86947349700	564273214	84640982100	0.9735	0.9819	0.9414	27.84
1 Total number of original reads. 2 Total number of original bases. 3 Total number of reads after filtration. 4 Total number of bases after filtration. 5 The ratio of clean bases / raw bases. 6 Percentage of bases with a mass value of 20. 7 Percentage of bases with a mass value of 30. 8 The sequencing depth, clean bases/GenomeSize.

## Sheet: Table S5
Table S5 Comparison index
Sample	TotalReads1	MappedReads2	MappedReads Rate3	MapDepth4	Cov1X5	Cov5X6	Cov10X7	Cov20X8
0044	492412406	492238069	0.9996	24.39	0.9455	0.9231	0.891	0.6697
0060	424634316	424473422	0.9996	21.1	0.9441	0.9198	0.8784	0.5562
0074	454781328	454636484	0.9997	22.58	0.9445	0.9214	0.8848	0.6153
0081	500913620	500744530	0.9997	24.85	0.9477	0.9241	0.8858	0.6776
0126	492243294	492074764	0.9997	24.39	0.9446	0.9214	0.8851	0.6657
0130	442256380	442098191	0.9996	21.92	0.9442	0.9203	0.8773	0.578
0133	444856164	444684048	0.9996	22.06	0.944	0.9208	0.8819	0.5956
0136	474155834	473992556	0.9997	23.54	0.945	0.9224	0.888	0.645
0138	379062302	378891705	0.9995	18.8	0.942	0.9117	0.8392	0.4352
0139	468887324	468740902	0.9997	23.3	0.9477	0.9233	0.8798	0.6338
0144	467497482	467351185	0.9997	23.23	0.9438	0.9209	0.8872	0.6431
0147	423612318	423468377	0.9997	21	0.9467	0.9183	0.8568	0.5365
0151	411519576	411372536	0.9996	20.51	0.947	0.9195	0.8662	0.5349
0152	447804684	447631016	0.9996	22.25	0.943	0.9193	0.8811	0.6041
0174	422998708	422841935	0.9996	21.07	0.9427	0.9189	0.878	0.5562
0284	464290868	464117616	0.9996	22.99	0.9451	0.9225	0.8864	0.6202
0308	444064308	443921076	0.9997	22.07	0.9439	0.9206	0.8815	0.5912
0326	433854188	433697716	0.9996	21.58	0.9434	0.9189	0.8768	0.5747
0382	479033664	478871229	0.9997	23.76	0.9451	0.9224	0.8892	0.6552
0394	389147712	389003623	0.9996	19.33	0.9438	0.917	0.8596	0.4611
0396	448929546	448774476	0.9997	22.33	0.9443	0.9214	0.8864	0.6126
0414	393565772	393425357	0.9996	19.64	0.9417	0.9161	0.871	0.4957
0628	480125986	479945820	0.9996	23.85	0.9453	0.9232	0.8916	0.6535
0650	485482820	485299249	0.9996	24.18	0.9443	0.9229	0.8968	0.6878
0660	383590198	383378335	0.9994	19.07	0.9447	0.9147	0.8396	0.4321
0762	474324462	474170041	0.9997	23.58	0.9444	0.9222	0.889	0.6491
0766	508683392	508509395	0.9997	25.3	0.946	0.9249	0.8999	0.7143
1	464770251	464464660	0.9993	23.2946	0.9636	0.9364	0.8914	0.6165
1002	483846232	483694560	0.9997	24.05	0.9444	0.9226	0.893	0.6752
1004	538687810	538411868	0.9995	26.6633	0.9643	0.9373	0.8971	0.671
1006	619984451	619521633	0.9993	30.8134	0.9641	0.9406	0.9218	0.7919
1018	421575898	421429074	0.9997	20.9	0.9441	0.9201	0.8759	0.5392
1028	451971332	451801501	0.9996	22.43	0.9451	0.9222	0.887	0.6115
1030	542274076	542103184	0.9997	26.95	0.9506	0.9288	0.9001	0.7383
1036	444091694	443949217	0.9997	22.08	0.9477	0.9216	0.8724	0.5882
1038	473888565	473648569	0.9995	23.8326	0.9603	0.9363	0.9047	0.6439
1039	564074883	563823355	0.9996	28.3705	0.9656	0.9419	0.9124	0.7241
1045	437921552	437772524	0.9997	21.82	0.9456	0.9201	0.8763	0.598
1047	374182622	374067538	0.9997	18.48	0.9451	0.9003	0.7908	0.4155
1054	527470706	527302197	0.9997	26.22	0.9457	0.9248	0.9	0.7313
1062	508984222	508804883	0.9996	25.3	0.9445	0.9231	0.8986	0.7197
1063	439816394	439673953	0.9997	21.85	0.9477	0.9204	0.8663	0.5734
1065	499822632	499672376	0.9997	24.83	0.9483	0.9257	0.8905	0.6861
1098	566772100	566481530	0.9995	28.4165	0.9611	0.9376	0.9118	0.7412
1122	522219963	521948877	0.9995	26.1	0.9616	0.9378	0.9118	0.6968
1156	470602842	470427144	0.9996	23.43	0.9456	0.9231	0.8928	0.654
1165	634925767	634607554	0.9995	32.0938	0.9654	0.9442	0.923	0.7928
1345	443163571	442971348	0.9996	21.765	0.9663	0.9339	0.8714	0.5425
136	499952729	499456915	0.999	25.2533	0.9582	0.9348	0.9019	0.667
1374	429701519	429455490	0.9994	21.5543	0.9583	0.9314	0.8825	0.5448
167	578578712	577857186	0.9988	28.9181	0.966	0.9415	0.9142	0.7494
1702	457746004	457602799	0.9997	22.72	0.9482	0.923	0.8761	0.606
1703	464923302	464790498	0.9997	23.09	0.9477	0.9221	0.8739	0.6155
1705	389914294	389777082	0.9996	19.44	0.9459	0.9176	0.8599	0.4869
1715	587391826	586960904	0.9993	29.18	0.9499	0.9292	0.9057	0.7829
1721	540858760	540468740	0.9993	26.98	0.9475	0.926	0.9016	0.7615
2000	508841577	508634219	0.9996	24.9759	0.9654	0.9405	0.9117	0.6574
2091	613129796	612886937	0.9996	30.0705	0.9706	0.9457	0.9199	0.7657
2133	470335566	470099620	0.9995	23.6826	0.9634	0.9367	0.8929	0.6274
2173	487144487	486962482	0.9996	24.2363	0.9646	0.9362	0.8878	0.6258
2190	487766799	487542078	0.9995	24.6681	0.9578	0.9341	0.899	0.6497
2208	469191935	468969046	0.9995	23.6852	0.9595	0.9356	0.8997	0.6289
2224	508207581	507952140	0.9995	25.5637	0.9604	0.9362	0.9073	0.6912
2226	470982428	470795510	0.9996	23.5591	0.9611	0.9367	0.905	0.6296
41	507911616	507616824	0.9994	25.4885	0.9647	0.9391	0.8996	0.6604
5038	491934408	491617460	0.9994	24.42	0.9456	0.9241	0.8948	0.6787
5048	427264826	426979218	0.9993	21.27	0.9442	0.9199	0.8809	0.5641
5276	607208933	606833141	0.9994	29.992	0.9649	0.9408	0.9218	0.7875
5284	549408721	548660285	0.9986	27.5622	0.962	0.9383	0.9117	0.7238
6018	466938626	466580187	0.9992	23.23	0.9448	0.9223	0.8902	0.6389
6026	495207394	494835441	0.9992	24.6	0.9445	0.9232	0.8975	0.7006
7212	540272497	539710133	0.999	26.9938	0.9631	0.9396	0.9161	0.7366
7214	510025203	509653048	0.9993	25.4757	0.9623	0.9376	0.9055	0.668
7218	377372292	377017096	0.9991	18.81	0.9398	0.9138	0.8639	0.4527
7220	487594243	487245722	0.9993	24.3932	0.9611	0.9353	0.8993	0.6458
7226	458669026	458506984	0.9996	22.81	0.9449	0.9217	0.8872	0.6277
7244	406488452	406355153	0.9997	20.15	0.944	0.9178	0.8613	0.4956
8002	449100328	448917585	0.9996	22.32	0.9439	0.9206	0.882	0.6037
8009	417642522	417317896	0.9992	20.76	0.946	0.9194	0.8659	0.5426
8015	405738186	405468652	0.9993	20.2	0.9464	0.9197	0.8645	0.516
8017	409182408	408879589	0.9993	20.33	0.9469	0.919	0.8576	0.5085
8019	395561468	395260112	0.9992	19.69	0.945	0.9171	0.8587	0.4952
8100	509038284	508669917	0.9993	25.5384	0.9614	0.9362	0.8998	0.673
8270	448117185	447822877	0.9993	22.5379	0.9594	0.9335	0.885	0.5846
9013	456473750	456146005	0.9993	22.71	0.9472	0.9235	0.8849	0.6313
9084	421701952	421551846	0.9996	20.93	0.9431	0.9187	0.876	0.5509
9086	435329700	435163642	0.9996	21.57	0.9442	0.9202	0.8776	0.5688
9104	481116470	480947037	0.9996	23.97	0.9441	0.922	0.8966	0.6897
9166	550567713	549933017	0.9988	27.4742	0.9626	0.9392	0.9162	0.7283
9254	575251679	574941012	0.9995	28.8513	0.9629	0.9406	0.9204	0.7627
1 Number of clean reads. 2 Reads to the reference genome. 3 Reads alignment, MappedReads / TotalReads. 4 Sequencing depth after alignment, MappedBases / GenomeSize. 5 1X coverage. 6 5X coverage. 7 10X coverage. 8 20X coverage.

## Sheet: Table S6
Table S6 The distribution of SNP variants in the genome region (Count by genomic region)
Type	Count	Percent
Downstream	1673720	0.0498
Exon	182076	0.0054
Intergenic	9051475	0.2694
Intron	8776549	0.2612
Splice site acceptor	280	0
Splice site donor	406	0
Splice site region	15688	0.0005
Transcript	12136380	0.3612
Upstream	1681293	0.05
3＇UTR	64409	0.0019
5＇UTR	15583	0.0005
ts	9444119
tv	4040549
ts/tv	2.33734
Total	13484668

## Sheet: Table S7
Table S7 The distribution of Indel variants in the genome region (Count by genomic region)
Type	Count	Percent
Downstream	274042	0.0562
Exon	10136	0.0021
Gene	179	0
Intergenic	1226176	0.2516
Intron	1293890	0.2655
Splice site acceptor	169	0
Splice site donor	179	0
Splice site region	2328	0.0005
Transcript	1783200	0.3659
Upstream	268937	0.0552
3＇UTR	11845	0.0024
5＇UTR	2196	0.0005

## Sheet: Table S8
Table S8 SNP variant statistics
Sample	Homozygosis1	RR	Homozygosis2	AA	Heterozygosis3	RA	Missing4	Missing ratio	Detection ratio
0044	9224262	0.4987	3640635	0.1968	4845878	0.262	787455	0.0426	0.9574
0060	9173058	0.4959	3626376	0.196	4877469	0.2637	821327	0.0444	0.9556
0074	9178055	0.4962	3648712	0.1972	4854718	0.2624	816745	0.0442	0.9558
0081	9321524	0.5039	3754192	0.2029	4653002	0.2515	769512	0.0416	0.9584
0126	9239949	0.4995	3635170	0.1965	4834634	0.2614	788477	0.0426	0.9574
0130	9158626	0.4951	3558308	0.1924	4967991	0.2686	813305	0.044	0.956
0133	9206326	0.4977	3658448	0.1978	4821105	0.2606	812351	0.0439	0.9561
0136	9115267	0.4928	3545268	0.1917	5040264	0.2725	797431	0.0431	0.9569
0138	9178025	0.4962	3649047	0.1973	4788612	0.2589	882546	0.0477	0.9523
0139	9237109	0.4994	3637917	0.1967	4838224	0.2616	784980	0.0424	0.9576
0144	9315860	0.5036	3695729	0.1998	4670789	0.2525	815852	0.0441	0.9559
0147	9164706	0.4954	3593383	0.1943	4920300	0.266	819841	0.0443	0.9557
0151	9215999	0.4982	3646985	0.1972	4821244	0.2606	814002	0.044	0.956
0152	9214520	0.4981	3658917	0.1978	4789808	0.2589	834985	0.0451	0.9549
0174	9184950	0.4965	3636141	0.1966	4850117	0.2622	827022	0.0447	0.9553
0284	9250918	0.5001	3638661	0.1967	4806060	0.2598	802591	0.0434	0.9566
0308	9198765	0.4973	3599978	0.1946	4881470	0.2639	818017	0.0442	0.9558
0326	9150907	0.4947	3631713	0.1963	4892556	0.2645	823054	0.0445	0.9555
0382	9170658	0.4958	3597920	0.1945	4934509	0.2668	795143	0.043	0.957
0394	9187215	0.4967	3580644	0.1936	4888866	0.2643	841505	0.0455	0.9545
0396	9201280	0.4974	3607930	0.195	4896069	0.2647	792951	0.0429	0.9571
0414	9229669	0.4989	3660047	0.1979	4770005	0.2579	838509	0.0453	0.9547
0628	9190888	0.4969	3610297	0.1952	4893826	0.2646	803219	0.0434	0.9566
0650	9212709	0.498	3635729	0.1965	4870256	0.2633	779536	0.0421	0.9579
0660	9238898	0.4994	3654342	0.1976	4742925	0.2564	862065	0.0466	0.9534
0762	9179212	0.4962	3613515	0.1953	4897691	0.2648	807812	0.0437	0.9563
0766	9205105	0.4976	3587531	0.1939	4946877	0.2674	758717	0.041	0.959
1	10794637	0.5835	3383025	0.1829	4214744	0.2278	105824	0.0057	0.9943
1002	9179205	0.4962	3572734	0.1931	4953767	0.2678	792524	0.0428	0.9572
1004	10787992	0.5832	3411309	0.1844	4191079	0.2266	107850	0.0058	0.9942
1006	10884816	0.5884	3507004	0.1896	3999443	0.2162	106967	0.0058	0.9942
1018	9132449	0.4937	3567580	0.1929	4956275	0.2679	841926	0.0455	0.9545
1028	9119266	0.493	3596726	0.1944	4979161	0.2692	803077	0.0434	0.9566
1030	9277578	0.5015	3701689	0.2001	4762640	0.2575	756323	0.0409	0.9591
1036	9226146	0.4988	3619399	0.1957	4839144	0.2616	813541	0.044	0.956
1038	10822513	0.5851	3376888	0.1826	4187306	0.2264	111523	0.006	0.994
1039	10839973	0.586	3449385	0.1865	4114152	0.2224	94720	0.0051	0.9949
1045	9166672	0.4955	3580076	0.1935	4941073	0.2671	810409	0.0438	0.9562
1047	9267108	0.501	3663138	0.198	4650715	0.2514	917269	0.0496	0.9504
1054	9232015	0.4991	3633939	0.1964	4870438	0.2633	761838	0.0412	0.9588
1062	9486155	0.5128	3927930	0.2123	4313171	0.2332	770974	0.0417	0.9583
1063	9327064	0.5042	3761516	0.2033	4580574	0.2476	829076	0.0448	0.9552
1065	9142675	0.4942	3565944	0.1928	5007759	0.2707	781852	0.0423	0.9577
1098	10834400	0.5857	3411353	0.1844	4149353	0.2243	103124	0.0056	0.9944
1122	10910773	0.5898	3455992	0.1868	4003931	0.2164	127534	0.0069	0.9931
1156	9286916	0.502	3681253	0.199	4747456	0.2566	782605	0.0423	0.9577
1165	10906573	0.5896	3509637	0.1897	3996958	0.2161	85062	0.0046	0.9954
1345	10973832	0.5932	3506293	0.1895	3896626	0.2106	121479	0.0066	0.9934
136	10803452	0.584	3387092	0.1831	4171398	0.2255	136288	0.0074	0.9926
1374	10914017	0.59	3461410	0.1871	3997287	0.2161	125516	0.0068	0.9932
167	10813587	0.5846	3426990	0.1853	4163740	0.2251	93913	0.0051	0.9949
1702	9274505	0.5014	3694113	0.1997	4731135	0.2558	798477	0.0432	0.9568
1703	9126792	0.4934	3521704	0.1904	5052791	0.2731	796943	0.0431	0.9569
1705	9176987	0.4961	3603089	0.1948	4886254	0.2641	831900	0.045	0.955
1715	9184295	0.4965	3625092	0.196	4963657	0.2683	725186	0.0392	0.9608
1721	9730044	0.526	4121880	0.2228	3863032	0.2088	783274	0.0423	0.9577
2000	10971692	0.5931	3547254	0.1918	3822358	0.2066	156926	0.0085	0.9915
2091	10722194	0.5796	3391435	0.1833	4293624	0.2321	90977	0.0049	0.9951
2133	10900853	0.5893	3498799	0.1891	4001011	0.2163	97567	0.0053	0.9947
2173	10838981	0.5859	3413796	0.1845	4122640	0.2229	122813	0.0066	0.9934
2190	10909311	0.5897	3473190	0.1878	4015151	0.2171	100578	0.0054	0.9946
2208	10909688	0.5898	3465756	0.1874	4027079	0.2177	95707	0.0052	0.9948
2224	10968795	0.593	3508531	0.1897	3895753	0.2106	125151	0.0068	0.9932
2226	10835932	0.5858	3384686	0.183	4142084	0.2239	135528	0.0073	0.9927
41	10924225	0.5906	3467199	0.1874	4004242	0.2165	102564	0.0055	0.9945
5038	9180939	0.4963	3576848	0.1934	4949955	0.2676	790488	0.0427	0.9573
5048	9526769	0.515	3931424	0.2125	4209284	0.2276	830753	0.0449	0.9551
5276	10814569	0.5846	3388581	0.1832	4190482	0.2265	104598	0.0057	0.9943
5284	10828531	0.5854	3381398	0.1828	4205649	0.2274	82652	0.0045	0.9955
6018	9131613	0.4936	3587242	0.1939	4973764	0.2689	805611	0.0436	0.9564
6026	9127006	0.4934	3537970	0.1913	5046461	0.2728	786793	0.0425	0.9575
7212	10878833	0.5881	3512741	0.1899	4026767	0.2177	79889	0.0043	0.9957
7214	10927036	0.5907	3525317	0.1906	3942953	0.2132	102924	0.0056	0.9944
7218	9274050	0.5013	3707884	0.2004	4662737	0.2521	853559	0.0461	0.9539
7220	10846678	0.5864	3443921	0.1862	4102299	0.2218	105332	0.0057	0.9943
7226	9146913	0.4945	3586099	0.1939	4951131	0.2677	814087	0.044	0.956
7244	9258132	0.5005	3695400	0.1998	4689185	0.2535	855513	0.0462	0.9538
8002	9170668	0.4958	3600293	0.1946	4925102	0.2662	802167	0.0434	0.9566
8009	9244803	0.4998	3602430	0.1947	4824182	0.2608	826815	0.0447	0.9553
8015	9128034	0.4935	3585823	0.1938	4946264	0.2674	838109	0.0453	0.9547
8017	9213208	0.4981	3659959	0.1979	4786766	0.2588	838297	0.0453	0.9547
8019	9165487	0.4955	3656920	0.1977	4841598	0.2617	834225	0.0451	0.9549
8100	10943466	0.5916	3517690	0.1902	3942941	0.2132	94133	0.0051	0.9949
8270	10958705	0.5924	3509789	0.1897	3924012	0.2121	105724	0.0057	0.9943
9013	9179958	0.4963	3560648	0.1925	4966329	0.2685	791295	0.0428	0.9572
9084	9277889	0.5016	3646912	0.1971	4749163	0.2567	824266	0.0446	0.9554
9086	9144497	0.4943	3589499	0.194	4937930	0.2669	826304	0.0447	0.9553
9104	9156941	0.495	3588631	0.194	4971427	0.2688	781231	0.0422	0.9578
9166	10965968	0.5928	3536158	0.1912	3886367	0.2101	109737	0.0059	0.9941
9254	10869742	0.5876	3476777	0.188	4046233	0.2187	105478	0.0057	0.9943
Abbreviations: RR = Homozygosis ratio; AA = homozygosis ratio; RA = Heterozygosis ratio. 1 Number of SNP's that are consistent and homozygous for the reference genome. 2 Number of SNP that are different and homozygous for the reference genome. 3 Number of SNP's for the heterozygous genotype. 4 Number of loci with no genotype detected.

## Sheet: Table S9
Table S9 Indel variant statistics
Sample	Homozygosis1	RR	Homozygosis2	AA	Heterozygosis3	RA	Missing4	Missing ratio	Detection ratio
0044	1147791	0.4596	451200	0.1807	744673	0.2982	153490	0.0615	0.9385
0060	1144724	0.4584	451970	0.181	740975	0.2967	159485	0.0639	0.9361
0074	1141288	0.457	452378	0.1812	742621	0.2974	160867	0.0644	0.9356
0081	1157852	0.4637	466553	0.1868	726356	0.2909	146393	0.0586	0.9414
0126	1148407	0.4599	450608	0.1804	739824	0.2963	158315	0.0634	0.9366
0130	1142817	0.4576	443408	0.1776	749973	0.3003	160956	0.0645	0.9355
0133	1148893	0.4601	457389	0.1832	731677	0.293	159195	0.0638	0.9362
0136	1136342	0.4551	440313	0.1763	764899	0.3063	155600	0.0623	0.9377
0138	1149274	0.4602	458840	0.1837	701412	0.2809	187628	0.0751	0.9249
0139	1148841	0.4601	451141	0.1807	747483	0.2993	149689	0.0599	0.9401
0144	1157514	0.4635	458420	0.1836	724638	0.2902	156582	0.0627	0.9373
0147	1142925	0.4577	448204	0.1795	744942	0.2983	161083	0.0645	0.9355
0151	1146773	0.4592	454604	0.182	739459	0.2961	156318	0.0626	0.9374
0152	1147520	0.4595	456973	0.183	726759	0.291	165902	0.0664	0.9336
0174	1144741	0.4584	453019	0.1814	740255	0.2964	159139	0.0637	0.9363
0284	1152395	0.4615	454417	0.182	734711	0.2942	155631	0.0623	0.9377
0308	1146932	0.4593	446497	0.1788	746389	0.2989	157336	0.063	0.937
0326	1143035	0.4577	451919	0.181	734733	0.2942	167467	0.0671	0.9329
0382	1142296	0.4574	447448	0.1792	750353	0.3005	157057	0.0629	0.9371
0394	1146834	0.4593	447101	0.179	733252	0.2936	169967	0.0681	0.9319
0396	1146098	0.459	447635	0.1793	749363	0.3001	154058	0.0617	0.9383
0414	1151355	0.4611	457195	0.1831	722012	0.2891	166592	0.0667	0.9333
0628	1142946	0.4577	449275	0.1799	754782	0.3023	150151	0.0601	0.9399
0650	1147662	0.4596	450748	0.1805	755379	0.3025	143365	0.0574	0.9426
0660	1156716	0.4632	460033	0.1842	705486	0.2825	174919	0.07	0.93
0762	1140688	0.4568	445593	0.1784	758583	0.3038	152290	0.061	0.939
0766	1145152	0.4586	443974	0.1778	768176	0.3076	139852	0.056	0.944
1	1355247	0.5427	445053	0.1782	651187	0.2608	45667	0.0183	0.9817
1002	1141114	0.457	441310	0.1767	765688	0.3066	149042	0.0597	0.9403
1004	1361481	0.5452	452847	0.1813	634252	0.254	48574	0.0195	0.9805
1006	1365730	0.5469	464268	0.1859	629867	0.2522	37289	0.0149	0.9851
1018	1141212	0.457	443463	0.1776	750369	0.3005	162110	0.0649	0.9351
1028	1137277	0.4554	447312	0.1791	759661	0.3042	152904	0.0612	0.9388
1030	1152137	0.4614	457842	0.1833	751038	0.3008	136137	0.0545	0.9455
1036	1147587	0.4596	450151	0.1803	743557	0.2978	155859	0.0624	0.9376
1038	1361150	0.5451	446555	0.1788	644625	0.2581	44824	0.018	0.982
1039	1360637	0.5449	454509	0.182	642822	0.2574	39186	0.0157	0.9843
1045	1141222	0.457	443320	0.1775	760183	0.3044	152429	0.061	0.939
1047	1153571	0.462	462074	0.185	666425	0.2669	215084	0.0861	0.9139
1054	1147922	0.4597	449123	0.1799	759474	0.3041	140635	0.0563	0.9437
1062	1175277	0.4706	490179	0.1963	687981	0.2755	143717	0.0576	0.9424
1063	1157976	0.4637	467760	0.1873	706109	0.2828	165309	0.0662	0.9338
1065	1139425	0.4563	439607	0.176	776316	0.3109	141806	0.0568	0.9432
1098	1364287	0.5463	451147	0.1807	640562	0.2565	41158	0.0165	0.9835
1122	1369634	0.5485	457387	0.1832	624130	0.2499	46003	0.0184	0.9816
1156	1154211	0.4622	459222	0.1839	736655	0.295	147066	0.0589	0.9411
1165	1364273	0.5463	459738	0.1841	640451	0.2565	32692	0.0131	0.9869
1345	1383999	0.5542	468204	0.1875	583808	0.2338	61143	0.0245	0.9755
136	1352785	0.5417	442700	0.1773	655736	0.2626	45933	0.0184	0.9816
1374	1373986	0.5502	459960	0.1842	612147	0.2451	51061	0.0204	0.9796
167	1359235	0.5443	452805	0.1813	645781	0.2586	39333	0.0158	0.9842
1702	1152554	0.4615	460376	0.1844	733628	0.2938	150596	0.0603	0.9397
1703	1137668	0.4556	436182	0.1747	767547	0.3074	155757	0.0624	0.9376
1705	1142978	0.4577	447551	0.1792	749839	0.3003	156786	0.0628	0.9372
1715	1141915	0.4573	446236	0.1787	780231	0.3124	128772	0.0516	0.9484
1721	1202439	0.4815	513107	0.2055	645865	0.2586	135743	0.0544	0.9456
2000	1380720	0.5529	477139	0.1911	582619	0.2333	56676	0.0227	0.9773
2091	1346796	0.5393	447483	0.1792	661862	0.265	41013	0.0164	0.9836
2133	1369316	0.5484	462648	0.1853	622079	0.2491	43111	0.0173	0.9827
2173	1368682	0.5481	450805	0.1805	619968	0.2483	57699	0.0231	0.9769
2190	1368837	0.5482	455331	0.1823	630186	0.2524	42800	0.0171	0.9829
2208	1369740	0.5485	458232	0.1835	627648	0.2513	41534	0.0166	0.9834
2224	1376786	0.5513	467812	0.1873	606814	0.243	45742	0.0183	0.9817
2226	1369614	0.5485	449639	0.1801	624059	0.2499	53842	0.0216	0.9784
41	1371441	0.5492	461914	0.185	620125	0.2483	43674	0.0175	0.9825
5038	1142354	0.4575	442669	0.1773	764595	0.3062	147536	0.0591	0.9409
5048	1182763	0.4736	492656	0.1973	660325	0.2644	161410	0.0646	0.9354
5276	1355151	0.5427	445810	0.1785	658212	0.2636	37981	0.0152	0.9848
5284	1359746	0.5445	446955	0.179	651545	0.2609	38908	0.0156	0.9844
6018	1139035	0.4561	445451	0.1784	760884	0.3047	151784	0.0608	0.9392
6026	1135293	0.4546	434486	0.174	782802	0.3135	144573	0.0579	0.9421
7212	1369650	0.5485	465402	0.1864	625001	0.2503	37101	0.0149	0.9851
7214	1372914	0.5498	469097	0.1879	613217	0.2456	41926	0.0168	0.9832
7218	1155025	0.4625	459738	0.1841	723334	0.2897	159057	0.0637	0.9363
7220	1365401	0.5468	456852	0.1829	629043	0.2519	45858	0.0184	0.9816
7226	1140095	0.4566	445271	0.1783	754251	0.302	157537	0.0631	0.9369
7244	1155754	0.4628	464595	0.186	704075	0.282	172730	0.0692	0.9308
8002	1143586	0.458	447316	0.1791	747515	0.2993	158737	0.0636	0.9364
8009	1152849	0.4617	448156	0.1795	739142	0.296	157007	0.0629	0.9371
8015	1137699	0.4556	444252	0.1779	758482	0.3037	156721	0.0628	0.9372
8017	1149157	0.4602	456757	0.1829	730191	0.2924	161049	0.0645	0.9355
8019	1142269	0.4574	454761	0.1821	741401	0.2969	158723	0.0636	0.9364
8100	1378005	0.5518	467147	0.1871	609126	0.2439	42876	0.0172	0.9828
8270	1378015	0.5518	463662	0.1857	607889	0.2434	47588	0.0191	0.9809
9013	1140334	0.4567	437041	0.175	774015	0.31	145764	0.0584	0.9416
9084	1155193	0.4626	454595	0.182	723474	0.2897	163892	0.0656	0.9344
9086	1140798	0.4568	447654	0.1793	747637	0.2994	161065	0.0645	0.9355
9104	1140143	0.4566	443443	0.1776	768670	0.3078	144898	0.058	0.942
9166	1373809	0.5501	469245	0.1879	615683	0.2466	38417	0.0154	0.9846
9254	1363814	0.5461	459296	0.1839	636665	0.255	37379	0.015	0.985
Abbreviations: RR = Homozygosis ratio; AA = homozygosis ratio; RA = Heterozygosis ratio. 1 Number of SNP's that are consistent and homozygous for the reference genome. 2 Number of SNP that are different and homozygous for the reference genome. 3 Number of SNP's for the heterozygous genotype. 4 Number of loci with no genotype detected.

## Sheet: Table S10
Table S10 Boer_Haimen FST gene
Fst_region	Fst_value	Chr	Gene_start	Gene_end	Gene_name	Gene_infomation	Name
1_300001_350000	0.476576	1	342921	372158	ENSCHIG00000017812	ID=gene:ENSCHIG00000017812	CRYZL1
1_325001_375000	0.575506	1	369751	379721	ENSCHIG00000020590	ID=gene:ENSCHIG00000020590	DONSON
1_350001_400000	0.549914	1	381515	411475	ENSCHIG00000022392	ID=gene:ENSCHIG00000022392	SON
1_375001_425000	0.518888	1	412048	439201	ENSCHIG00000019159	ID=gene:ENSCHIG00000019159	GART
1_425001_475000	0.397254	1	455034	456176	ENSCHIG00000010877	ID=gene:ENSCHIG00000010877	DNAJC28
1_550001_600000	0.370994	1	530733	566527	ENSCHIG00000017662	ID=gene:ENSCHIG00000017662	IFNGR2
1_6975001_7025000	0.54725	1	7007941	7021991	ENSCHIG00000005619	ID=gene:ENSCHIG00000005619	lincRNA
1_7775001_7825000	0.466375	1	7819511	7869412	ENSCHIG00000018986	ID=gene:ENSCHIG00000018986	ADAMTS5
1_16600001_16650000	0.44329	1	16637666	16637772	ENSCHIG00000002981	ID=gene:ENSCHIG00000002981	RF00026
1_17800001_17850000	0.368424	1	17836940	17868003	ENSCHIG00000010676	ID=gene:ENSCHIG00000010676	C21orf91
1_19925001_19975000	0.47062	1	19770598	19933958	ENSCHIG00000015678	ID=gene:ENSCHIG00000015678	USP25
1_21625001_21675000	0.366066	1	21568830	21647958	ENSCHIG00000023285	ID=gene:ENSCHIG00000023285	LIPI
1_33800001_33850000	0.501324	1	33843315	33934283	ENSCHIG00000021391	ID=gene:ENSCHIG00000021391	VGLL3
1_34175001_34225000	0.375487	1	34212174	34229823	ENSCHIG00000014003	ID=gene:ENSCHIG00000014003	CHMP2B
1_36300001_36350000	0.379217	1	35895723	36304923	ENSCHIG00000015544	ID=gene:ENSCHIG00000015544	EPHA3
1_37175001_37225000	0.405055	1	37129036	37187997	ENSCHIG00000012629	ID=gene:ENSCHIG00000012629	NSUN3
1_44425001_44475000	0.423737	1	44417162	44436708	ENSCHIG00000025370	ID=gene:ENSCHIG00000025370	NIT2
1_44425001_44475000	0.423737	1	44449945	44486747	ENSCHIG00000018620	ID=gene:ENSCHIG00000018620	TOMM70
1_45225001_45275000	0.453663	1	44941517	45232698	ENSCHIG00000026704	ID=gene:ENSCHIG00000026704	ABI3BP
1_45525001_45575000	0.532925	1	45488451	45559633	ENSCHIG00000010277	ID=gene:ENSCHIG00000010277	IMPG2
1_45525001_45575000	0.532925	1	45562538	45708401	ENSCHIG00000007729	ID=gene:ENSCHIG00000007729	SENP7
1_46200001_46250000	0.486618	1	46241024	46241292	ENSCHIG00000015835	ID=gene:ENSCHIG00000015835	protein_coding
1_52750001_52800000	0.470562	1	52762156	52836991	ENSCHIG00000018255	ID=gene:ENSCHIG00000018255	IFT57
1_53100001_53150000	0.436168	1	52987697	53141505	ENSCHIG00000021834	ID=gene:ENSCHIG00000021834	MYH15
1_56350001_56400000	0.419895	1	56375629	56502222	ENSCHIG00000016975	ID=gene:ENSCHIG00000016975	PHLDB2
1_56800001_56850000	0.489172	1	56710185	56810885	ENSCHIG00000019836	ID=gene:ENSCHIG00000019836	SLC9C1
1_56825001_56875000	0.504343	1	56872054	56886213	ENSCHIG00000026553	ID=gene:ENSCHIG00000026553	CD200
1_56975001_57025000	0.450679	1	56976056	57013052	ENSCHIG00000022611	ID=gene:ENSCHIG00000022611	BTLA
1_57950001_58000000	0.438814	1	57991473	58094603	ENSCHIG00000016563	ID=gene:ENSCHIG00000016563	SIDT1
1_63650001_63700000	0.408357	1	63692187	63720974	ENSCHIG00000025927	ID=gene:ENSCHIG00000025927	UPK1B
1_64275001_64325000	0.463645	1	64320591	64331279	ENSCHIG00000011418	ID=gene:ENSCHIG00000011418	NR1I2
1_64875001_64925000	0.433054	1	64830526	64887717	ENSCHIG00000019503	ID=gene:ENSCHIG00000019503	FSTL1
1_64975001_65025000	0.367517	1	65009317	65015232	ENSCHIG00000014038	ID=gene:ENSCHIG00000014038	NDUFB4
1_65000001_65050000	0.370463	1	65028692	65071550	ENSCHIG00000026560	ID=gene:ENSCHIG00000026560	HGD
1_65050001_65100000	0.388893	1	65080467	65117038	ENSCHIG00000017365	ID=gene:ENSCHIG00000017365	RABL3
1_65075001_65125000	0.397504	1	65121870	65158330	ENSCHIG00000010996	ID=gene:ENSCHIG00000010996	GTF2E1
1_65900001_65950000	0.368309	1	65924862	65964666	ENSCHIG00000020033	ID=gene:ENSCHIG00000020033	IQCB1
1_65925001_65975000	0.364537	1	65965464	66015840	ENSCHIG00000026173	ID=gene:ENSCHIG00000026173	EAF2
1_70400001_70450000	0.453296	1	70404588	70471952	ENSCHIG00000027016	ID=gene:ENSCHIG00000027016	TFRC
1_71475001_71525000	0.466341	1	71244164	71512826	ENSCHIG00000010169	ID=gene:ENSCHIG00000010169	DLG1
1_72825001_72875000	0.371465	1	72788246	72863382	ENSCHIG00000024773	ID=gene:ENSCHIG00000024773	ATP13A3
1_72825001_72875000	0.371465	1	72871696	72873315	ENSCHIG00000004724	ID=gene:ENSCHIG00000004724	GP5
1_75025001_75075000	0.408595	1	74626300	75037289	ENSCHIG00000015401	ID=gene:ENSCHIG00000015401	FGF12
1_80850001_80900000	0.468899	1	80807151	80867560	ENSCHIG00000015138	ID=gene:ENSCHIG00000015138	ETV5
1_80900001_80950000	0.549282	1	80938183	80938301	ENSCHIG00000004751	ID=gene:ENSCHIG00000004751	RF00001
1_82250001_82300000	0.420295	1	82296675	82308619	ENSCHIG00000005276	ID=gene:ENSCHIG00000005276	EPHB3
1_82775001_82825000	0.391676	1	82770722	82778750	ENSCHIG00000019914	ID=gene:ENSCHIG00000019914	HTR3C
1_82775001_82825000	0.391676	1	82814108	82893895	ENSCHIG00000024341	ID=gene:ENSCHIG00000024341	ABCC5
1_85075001_85125000	0.5442	1	85111362	85111430	ENSCHIG00000003175	ID=gene:ENSCHIG00000003175	RF01952
1_85075001_85125000	0.5442	1	85111565	85111793	ENSCHIG00000009905	ID=gene:ENSCHIG00000009905	RF01951
1_86050001_86100000	0.514029	1	86086750	86095825	ENSCHIG00000013993	ID=gene:ENSCHIG00000013993	TTC14
1_95175001_95225000	0.407349	1	95183160	95201426	ENSCHIG00000019090	ID=gene:ENSCHIG00000019090	TMEM212
1_111250001_111300000	0.411456	1	111287641	111356806	ENSCHIG00000022844	ID=gene:ENSCHIG00000022844	GMPS
1_126625001_126675000	0.462287	1	126668676	126709806	ENSCHIG00000012094	ID=gene:ENSCHIG00000012094	GRK7
1_129225001_129275000	0.401617	1	129251844	129286041	ENSCHIG00000022228	ID=gene:ENSCHIG00000022228	COPB2
1_129250001_129300000	0.410077	1	129286921	129300883	ENSCHIG00000027042	ID=gene:ENSCHIG00000027042	MRPS22
1_130275001_130325000	0.409378	1	130283970	130351656	ENSCHIG00000025837	ID=gene:ENSCHIG00000025837	MRAS
1_130550001_130600000	0.437089	1	130574896	130586358	ENSCHIG00000017659	ID=gene:ENSCHIG00000017659	A4GNT
1_130550001_130600000	0.437089	1	130593621	130647717	ENSCHIG00000015630	ID=gene:ENSCHIG00000015630	DZIP1L
1_130650001_130700000	0.52625	1	130692060	130710742	ENSCHIG00000024508	ID=gene:ENSCHIG00000024508	CLDN18
1_134250001_134300000	0.402069	1	134264853	134313454	ENSCHIG00000023964	ID=gene:ENSCHIG00000023964	KY
1_134300001_134350000	0.493743	1	134335945	134408570	ENSCHIG00000026357	ID=gene:ENSCHIG00000026357	CEP63
1_134375001_134425000	0.478669	1	134419664	134425321	ENSCHIG00000020500	ID=gene:ENSCHIG00000020500	ANAPC13
1_134625001_134675000	0.451344	1	134654101	134764521	ENSCHIG00000023154	ID=gene:ENSCHIG00000023154	RYK
1_135125001_135175000	0.449176	1	135096604	135131880	ENSCHIG00000019717	ID=gene:ENSCHIG00000019717	SRPRB
1_135125001_135175000	0.449176	1	135145820	135177843	ENSCHIG00000021497	ID=gene:ENSCHIG00000021497	TF
1_135375001_135425000	0.52062	1	135411087	135425961	ENSCHIG00000027264	ID=gene:ENSCHIG00000027264	CDV3
1_138450001_138500000	0.402536	1	138179568	138464242	ENSCHIG00000008883	ID=gene:ENSCHIG00000008883	NEK11
1_138450001_138500000	0.402536	1	138468769	138482065	ENSCHIG00000021806	ID=gene:ENSCHIG00000021806	ASTE1
1_138450001_138500000	0.402536	1	138499997	138651538	ENSCHIG00000015474	ID=gene:ENSCHIG00000015474	ATP2C1
1_141625001_141675000	0.376385	1	141647644	141707673	ENSCHIG00000016222	ID=gene:ENSCHIG00000016222	PRDM15
1_143900001_143950000	0.387372	1	143891458	143904867	ENSCHIG00000017506	ID=gene:ENSCHIG00000017506	AIRE
1_145875001_145925000	0.390604	1	145853386	145883482	ENSCHIG00000013212	ID=gene:ENSCHIG00000013212	LSS
1_145875001_145925000	0.390604	1	145893422	145936298	ENSCHIG00000025098	ID=gene:ENSCHIG00000025098	MCM3AP
1_145900001_145950000	0.395603	1	145937914	145942079	ENSCHIG00000008074	ID=gene:ENSCHIG00000008074	YBEY
1_148550001_148600000	0.42643	1	148539729	148566107	ENSCHIG00000016231	ID=gene:ENSCHIG00000016231	CHAF1B
1_148575001_148625000	0.446267	1	148614761	148615462	ENSCHIG00000010835	ID=gene:ENSCHIG00000010835	CLDN14
2_500001_550000	0.371663	2	505422	560630	ENSCHIG00000025406	ID=gene:ENSCHIG00000025406	CROCC
2_3325001_3375000	0.443059	2	3334738	3354184	ENSCHIG00000019130	ID=gene:ENSCHIG00000019130	PLA2G5
2_5775001_5825000	0.416265	2	5776976	5781806	ENSCHIG00000011222	ID=gene:ENSCHIG00000011222	C1QC
2_5775001_5825000	0.416265	2	5794767	5797478	ENSCHIG00000017414	ID=gene:ENSCHIG00000017414	C1QB
2_5800001_5850000	0.453901	2	5843738	6058369	ENSCHIG00000022795	ID=gene:ENSCHIG00000022795	EPHB2
2_6625001_6675000	0.368814	2	6602848	6627118	ENSCHIG00000007326	ID=gene:ENSCHIG00000007326	E2F2
2_6625001_6675000	0.368814	2	6649068	6652033	ENSCHIG00000024360	ID=gene:ENSCHIG00000024360	ID3
2_6750001_6800000	0.449537	2	6791993	6804821	ENSCHIG00000020842	ID=gene:ENSCHIG00000020842	ELOA
2_6800001_6850000	0.3907	2	6830621	6833152	ENSCHIG00000014259	ID=gene:ENSCHIG00000014259	GALE
2_6800001_6850000	0.3907	2	6836698	6855376	ENSCHIG00000026977	ID=gene:ENSCHIG00000026977	HMGCL
2_6825001_6875000	0.392394	2	6867371	6887899	ENSCHIG00000005760	ID=gene:ENSCHIG00000005760	FUCA1
2_6850001_6900000	0.417493	2	6899402	6900487	ENSCHIG00000001088	ID=gene:ENSCHIG00000001088	CNR2
2_7500001_7550000	0.365355	2	7510836	7545206	ENSCHIG00000021890	ID=gene:ENSCHIG00000021890	RCAN3
2_7525001_7575000	0.374806	2	7565042	7618217	ENSCHIG00000019328	ID=gene:ENSCHIG00000019328	NCMAP
2_9525001_9575000	0.462822	2	9497830	9565136	ENSCHIG00000010785	ID=gene:ENSCHIG00000010785	ARID1A
2_9550001_9600000	0.489889	2	9575489	9581864	ENSCHIG00000024521	ID=gene:ENSCHIG00000024521	PIGV
2_9550001_9600000	0.489889	2	9597997	9626140	ENSCHIG00000007312	ID=gene:ENSCHIG00000007312	ZDHHC18
2_14200001_14250000	0.375564	2	14233098	14257760	ENSCHIG00000013092	ID=gene:ENSCHIG00000013092	KHDRBS1
2_14275001_14325000	0.430217	2	14279357	14296495	ENSCHIG00000018445	ID=gene:ENSCHIG00000018445	TMEM39B
2_14300001_14350000	0.412325	2	14333483	14333630	ENSCHIG00000005332	ID=gene:ENSCHIG00000005332	RF00600
2_14300001_14350000	0.412325	2	14335437	14350763	ENSCHIG00000016075	ID=gene:ENSCHIG00000016075	KPNA6
2_14800001_14850000	0.417839	2	14810265	14837037	ENSCHIG00000008914	ID=gene:ENSCHIG00000008914	KIAA1522
2_14800001_14850000	0.417839	2	14840161	14870671	ENSCHIG00000014340	ID=gene:ENSCHIG00000014340	YARS
2_14875001_14925000	0.512303	2	14910220	14917991	ENSCHIG00000019083	ID=gene:ENSCHIG00000019083	FNDC5
2_14900001_14950000	0.441074	2	14931333	14939227	ENSCHIG00000015487	ID=gene:ENSCHIG00000015487	HPCA
2_14900001_14950000	0.441074	2	14940275	14946218	ENSCHIG00000003427	ID=gene:ENSCHIG00000003427	TMEM54
2_14950001_15000000	0.553389	2	14982187	15009385	ENSCHIG00000010090	ID=gene:ENSCHIG00000010090	RNF19B
2_15125001_15175000	0.377118	2	15127359	15166188	ENSCHIG00000024430	ID=gene:ENSCHIG00000024430	AZIN2
2_16475001_16525000	0.367702	2	16495472	16495551	ENSCHIG00000002947	ID=gene:ENSCHIG00000002947	RF00217
2_16475001_16525000	0.367702	2	16496073	16496206	ENSCHIG00000008778	ID=gene:ENSCHIG00000008778	RF00072
2_16500001_16550000	0.368343	2	16545742	16549037	ENSCHIG00000024123	ID=gene:ENSCHIG00000024123	B3GNT7
2_16725001_16775000	0.368105	2	16580316	16760115	ENSCHIG00000013895	ID=gene:ENSCHIG00000013895	ARMC9
2_16775001_16825000	0.386036	2	16784222	16866101	ENSCHIG00000017071	ID=gene:ENSCHIG00000017071	PSMD1
2_16775001_16825000	0.386036	2	16823024	16836626	ENSCHIG00000026300	ID=gene:ENSCHIG00000026300	HTR2B
2_17750001_17800000	0.572214	2	17664215	17762769	ENSCHIG00000016799	ID=gene:ENSCHIG00000016799	FBXO36
2_17775001_17825000	0.492045	2	17811360	17920826	ENSCHIG00000013398	ID=gene:ENSCHIG00000013398	TRIP12
2_20650001_20700000	0.394611	2	20564799	20697938	ENSCHIG00000018173	ID=gene:ENSCHIG00000018173	RHBDD1
2_20725001_20775000	0.393148	2	20732302	20736009	ENSCHIG00000022804	ID=gene:ENSCHIG00000022804	pseudogene
2_20850001_20900000	0.384844	2	20890017	20890100	ENSCHIG00000009408	ID=gene:ENSCHIG00000009408	miRNA
2_31750001_31800000	0.366344	2	31772316	31841675	ENSCHIG00000024433	ID=gene:ENSCHIG00000024433	MREG
2_35850001_35900000	0.45808	2	35880543	35880673	ENSCHIG00000003015	ID=gene:ENSCHIG00000003015	RF00416
2_39325001_39375000	0.388698	2	39298626	39372722	ENSCHIG00000018742	ID=gene:ENSCHIG00000018742	PIKFYVE
2_44725001_44775000	0.412068	2	44715988	44771721	ENSCHIG00000013077	ID=gene:ENSCHIG00000013077	ICA1L
2_44750001_44800000	0.530711	2	44779540	44849653	ENSCHIG00000014630	ID=gene:ENSCHIG00000014630	FAM117B
2_45025001_45075000	0.401908	2	44902240	45050404	ENSCHIG00000020243	ID=gene:ENSCHIG00000020243	BMPR2
2_45075001_45125000	0.575115	2	45107915	45130536	ENSCHIG00000025013	ID=gene:ENSCHIG00000025013	NOP58
2_45075001_45125000	0.575115	2	45114232	45114315	ENSCHIG00000003594	ID=gene:ENSCHIG00000003594	RF01182
2_45075001_45125000	0.575115	2	45115013	45115098	ENSCHIG00000004149	ID=gene:ENSCHIG00000004149	RF01192
2_45075001_45125000	0.575115	2	45123903	45123989	ENSCHIG00000002243	ID=gene:ENSCHIG00000002243	RF00575
2_47525001_47575000	0.383691	2	47496638	47526248	ENSCHIG00000022126	ID=gene:ENSCHIG00000022126	FTCDNL1
2_50600001_50650000	0.379685	2	50565756	50602680	ENSCHIG00000016485	ID=gene:ENSCHIG00000016485	GTF3C3
2_50600001_50650000	0.379685	2	50636089	50722927	ENSCHIG00000010518	ID=gene:ENSCHIG00000010518	CCDC150
2_54425001_54475000	0.368283	2	54459998	54460129	ENSCHIG00000003754	ID=gene:ENSCHIG00000003754	RF01981
2_56375001_56425000	0.392093	2	56317871	56423179	ENSCHIG00000020943	ID=gene:ENSCHIG00000020943	STAT4
2_63975001_64025000	0.379163	2	64024339	64030091	ENSCHIG00000024398	ID=gene:ENSCHIG00000024398	INHBB
2_73025001_73075000	0.425495	2	73045506	73444828	ENSCHIG00000027215	ID=gene:ENSCHIG00000027215	MGAT5
2_77600001_77650000	0.389818	2	77615310	77663267	ENSCHIG00000020853	ID=gene:ENSCHIG00000020853	SPOPL
2_77725001_77775000	0.395023	2	77754386	77881825	ENSCHIG00000014059	ID=gene:ENSCHIG00000014059	NXPH2
2_78350001_78400000	0.372832	2	78386816	78387862	ENSCHIG00000007756	ID=gene:ENSCHIG00000007756	processed_pseudogene
2_79575001_79625000	0.420617	2	79614622	80656826	ENSCHIG00000012788	ID=gene:ENSCHIG00000012788	LRP1B
2_83875001_83925000	0.404358	2	83533429	83920207	ENSCHIG00000022649	ID=gene:ENSCHIG00000022649	GTDC1
2_84000001_84050000	0.365583	2	84039808	84171164	ENSCHIG00000020961	ID=gene:ENSCHIG00000020961	ZEB2
2_84125001_84175000	0.404337	2	84169624	84169750	ENSCHIG00000003218	ID=gene:ENSCHIG00000003218	RF01984
2_84125001_84175000	0.404337	2	84170782	84170842	ENSCHIG00000006495	ID=gene:ENSCHIG00000006495	RF01985
2_84125001_84175000	0.404337	2	84171636	84171735	ENSCHIG00000003727	ID=gene:ENSCHIG00000003727	RF01986
2_84125001_84175000	0.404337	2	84172236	84172313	ENSCHIG00000001978	ID=gene:ENSCHIG00000001978	RF01987
2_91800001_91850000	0.367383	2	91805061	91826079	ENSCHIG00000025329	ID=gene:ENSCHIG00000025329	ARL5A
2_98525001_98575000	0.373963	2	98293052	98553679	ENSCHIG00000018303	ID=gene:ENSCHIG00000018303	PKP4
2_105350001_105400000	0.371457	2	105247014	105394946	ENSCHIG00000023553	ID=gene:ENSCHIG00000023553	SCN2A
2_112550001_112600000	0.39697	2	112557413	112685558	ENSCHIG00000014546	ID=gene:ENSCHIG00000014546	RAPGEF4
2_114250001_114300000	0.370026	2	114258220	114466813	ENSCHIG00000017514	ID=gene:ENSCHIG00000017514	CHN1
2_114550001_114600000	0.392097	2	114520373	114598247	ENSCHIG00000011446	ID=gene:ENSCHIG00000011446	ATF2
2_120675001_120725000	0.509479	2	120609247	120703804	ENSCHIG00000009564	ID=gene:ENSCHIG00000009564	UBE2E3
2_125875001_125925000	0.497877	2	125758580	125900651	ENSCHIG00000016003	ID=gene:ENSCHIG00000016003	FSIP2
3_6625001_6675000	0.364468	3	6672708	6673286	ENSCHIG00000008457	ID=gene:ENSCHIG00000008457	ARL4C
3_7700001_7750000	0.724592	3	7631408	7744896	ENSCHIG00000025662	ID=gene:ENSCHIG00000025662	DGKD
3_7725001_7775000	0.629958	3	7752394	7783652	ENSCHIG00000002782	ID=gene:ENSCHIG00000002782	SAG
3_7750001_7800000	0.460222	3	7795511	7838291	ENSCHIG00000026473	ID=gene:ENSCHIG00000026473	ATG16L1
3_7775001_7825000	0.414214	3	7801660	7801913	ENSCHIG00000000706	ID=gene:ENSCHIG00000000706	RF00478
3_9925001_9975000	0.368496	3	9933754	9934755	ENSCHIG00000005703	ID=gene:ENSCHIG00000005703	GJA4
3_11125001_11175000	0.375923	3	11107963	11129932	ENSCHIG00000023849	ID=gene:ENSCHIG00000023849	COL8A2
3_11125001_11175000	0.375923	3	11139519	11143382	ENSCHIG00000015948	ID=gene:ENSCHIG00000015948	TRAPPC3
3_11125001_11175000	0.375923	3	11155117	11179681	ENSCHIG00000003118	ID=gene:ENSCHIG00000003118	MAP7D1
3_11150001_11200000	0.467436	3	11189759	11274388	ENSCHIG00000022784	ID=gene:ENSCHIG00000022784	THRAP3
3_14775001_14825000	0.443178	3	14770346	14785842	ENSCHIG00000024964	ID=gene:ENSCHIG00000024964	PPT1
3_14800001_14850000	0.447592	3	14836394	14921901	ENSCHIG00000008734	ID=gene:ENSCHIG00000008734	RLF
3_14925001_14975000	0.398658	3	14929933	14932525	ENSCHIG00000020895	ID=gene:ENSCHIG00000020895	TMCO2
3_14925001_14975000	0.398658	3	14950984	14991954	ENSCHIG00000014367	ID=gene:ENSCHIG00000014367	ZMPSTE24
3_16750001_16800000	0.444128	3	16750481	16753893	ENSCHIG00000019738	ID=gene:ENSCHIG00000019738	GUCA2B
3_16750001_16800000	0.444128	3	16757464	16759226	ENSCHIG00000005275	ID=gene:ENSCHIG00000005275	GUCA2A
3_16750001_16800000	0.444128	3	16769226	16898198	ENSCHIG00000021942	ID=gene:ENSCHIG00000021942	FOXJ3
3_17050001_17100000	0.425745	3	17048377	17082992	ENSCHIG00000007728	ID=gene:ENSCHIG00000007728	ZMYND12
3_17050001_17100000	0.425745	3	17083588	17086401	ENSCHIG00000022863	ID=gene:ENSCHIG00000022863	PPCS
3_25650001_25700000	0.437625	3	25631583	25674476	ENSCHIG00000024707	ID=gene:ENSCHIG00000024707	C1orf185
3_36600001_36650000	0.502502	3	36250629	36643957	ENSCHIG00000011380	ID=gene:ENSCHIG00000011380	NFIA
3_42350001_42400000	0.402039	3	42349656	42380832	ENSCHIG00000025637	ID=gene:ENSCHIG00000025637	TCTEX1D1
3_42350001_42400000	0.402039	3	42399632	42402809	ENSCHIG00000016279	ID=gene:ENSCHIG00000016279	INSL5
3_42375001_42425000	0.443864	3	42418992	42524459	ENSCHIG00000003835	ID=gene:ENSCHIG00000003835	WDR78
3_53600001_53650000	0.37621	3	53604027	53763776	ENSCHIG00000002739	ID=gene:ENSCHIG00000002739	PIGK
3_54975001_55025000	0.419419	3	55019013	55082711	ENSCHIG00000012516	ID=gene:ENSCHIG00000012516	PTGFR
3_55400001_55450000	0.36459	3	55404894	55550436	ENSCHIG00000020032	ID=gene:ENSCHIG00000020032	ADGRL4
3_61300001_61350000	0.420884	3	61179713	61326739	ENSCHIG00000024391	ID=gene:ENSCHIG00000024391	PRKACB
3_70575001_70625000	0.377374	3	70513276	70620906	ENSCHIG00000014859	ID=gene:ENSCHIG00000014859	FNBP1L
3_77125001_77175000	0.65007	3	77095340	77174910	ENSCHIG00000024129	ID=gene:ENSCHIG00000024129	AGL
3_77750001_77800000	0.395028	3	77766623	77767774	ENSCHIG00000003315	ID=gene:ENSCHIG00000003315	GPR88
3_80225001_80275000	0.378685	3	79996634	80226527	ENSCHIG00000012424	ID=gene:ENSCHIG00000012424	COL11A1
3_84325001_84375000	0.37952	3	84330466	84696131	ENSCHIG00000020049	ID=gene:ENSCHIG00000020049	NTNG1
3_84750001_84800000	0.404043	3	84796580	85234602	ENSCHIG00000016068	ID=gene:ENSCHIG00000016068	VAV3
3_85450001_85500000	0.365368	3	85465926	85627638	ENSCHIG00000023537	ID=gene:ENSCHIG00000023537	SLC25A24
3_85900001_85950000	0.38009	3	85897056	85921275	ENSCHIG00000018554	ID=gene:ENSCHIG00000018554	FNDC7
3_85900001_85950000	0.38009	3	85931416	85978089	ENSCHIG00000012046	ID=gene:ENSCHIG00000012046	STXBP3
3_87050001_87100000	0.66231	3	87064369	87086358	ENSCHIG00000027124	ID=gene:ENSCHIG00000027124	CSF1
3_87125001_87175000	0.606645	3	87128893	87168110	ENSCHIG00000023186	ID=gene:ENSCHIG00000023186	AHCYL1
3_87150001_87200000	0.697391	3	87179697	87197469	ENSCHIG00000012301	ID=gene:ENSCHIG00000012301	STRIP1
3_87175001_87225000	0.664292	3	87202809	87212110	ENSCHIG00000026078	ID=gene:ENSCHIG00000026078	ALX3
3_87450001_87500000	0.40379	3	87473326	87480244	ENSCHIG00000026774	ID=gene:ENSCHIG00000026774	RBM15
3_87450001_87500000	0.40379	3	87492638	87525494	ENSCHIG00000025177	ID=gene:ENSCHIG00000025177	SLC16A4
3_87500001_87550000	0.367539	3	87535294	87540029	ENSCHIG00000017249	ID=gene:ENSCHIG00000017249	LAMTOR5
3_89875001_89925000	0.400499	3	89754522	89890558	ENSCHIG00000025568	ID=gene:ENSCHIG00000025568	ST7L
3_89875001_89925000	0.400499	3	89883742	89884037	ENSCHIG00000006595	ID=gene:ENSCHIG00000006595	RF00100
3_89900001_89950000	0.373206	3	89939263	89965983	ENSCHIG00000022479	ID=gene:ENSCHIG00000022479	MOV10
3_90850001_90900000	0.607217	3	90626614	90862829	ENSCHIG00000013616	ID=gene:ENSCHIG00000013616	MAGI3
3_90850001_90900000	0.607217	3	90876579	90923650	ENSCHIG00000016393	ID=gene:ENSCHIG00000016393	PHTF1
3_91050001_91100000	0.38818	3	91018630	91076072	ENSCHIG00000014330	ID=gene:ENSCHIG00000014330	PTPN22
3_91050001_91100000	0.38818	3	91092518	91097059	ENSCHIG00000012371	ID=gene:ENSCHIG00000012371	BCL2L15
3_91075001_91125000	0.439833	3	91104167	91113656	ENSCHIG00000022344	ID=gene:ENSCHIG00000022344	AP4B1
3_91075001_91125000	0.439833	3	91114472	91120619	ENSCHIG00000023732	ID=gene:ENSCHIG00000023732	DCLRE1B
3_91125001_91175000	0.417737	3	91153335	91194935	ENSCHIG00000007296	ID=gene:ENSCHIG00000007296	HIPK1
3_91350001_91400000	0.390965	3	91304123	91370920	ENSCHIG00000009583	ID=gene:ENSCHIG00000009583	SYT6
3_92025001_92075000	0.370399	3	92043305	92048162	ENSCHIG00000014644	ID=gene:ENSCHIG00000014644	SIKE1
3_92075001_92125000	0.389408	3	92117215	92250932	ENSCHIG00000019909	ID=gene:ENSCHIG00000019909	SYCP1
3_92175001_92225000	0.593625	3	92213085	92213180	ENSCHIG00000002931	ID=gene:ENSCHIG00000002931	RF00019
3_92225001_92275000	0.727619	3	92272427	92277774	ENSCHIG00000007505	ID=gene:ENSCHIG00000007505	TSHB
3_92250001_92300000	0.669473	3	92292901	92330459	ENSCHIG00000007588	ID=gene:ENSCHIG00000007588	TSPAN2
3_92825001_92875000	0.433423	3	92856657	92908210	ENSCHIG00000011522	ID=gene:ENSCHIG00000011522	VANGL1
3_92875001_92925000	0.388599	3	92920395	92993370	ENSCHIG00000014376	ID=gene:ENSCHIG00000014376	CASQ2
3_93050001_93100000	0.386487	3	93057024	93057425	ENSCHIG00000007315	ID=gene:ENSCHIG00000007315	NHLH2
3_93175001_93225000	0.428952	3	93179767	93276206	ENSCHIG00000022810	ID=gene:ENSCHIG00000022810	SLC22A15
3_93300001_93350000	0.433869	3	93328157	93353386	ENSCHIG00000019025	ID=gene:ENSCHIG00000019025	MAB21L3
3_94275001_94325000	0.49291	3	94207186	94287301	ENSCHIG00000017906	ID=gene:ENSCHIG00000017906	PTGFRN
3_94275001_94325000	0.49291	3	94301827	94338259	ENSCHIG00000025123	ID=gene:ENSCHIG00000025123	CD101
3_94475001_94525000	0.38986	3	94477646	94486829	ENSCHIG00000019630	ID=gene:ENSCHIG00000019630	VTCN1
3_94825001_94875000	0.401696	3	94700048	94852253	ENSCHIG00000013056	ID=gene:ENSCHIG00000013056	MAN1A2
3_105250001_105300000	0.429401	3	105255850	105264238	ENSCHIG00000010506	ID=gene:ENSCHIG00000010506	RIT1
3_105250001_105300000	0.429401	3	105267026	105282853	ENSCHIG00000022965	ID=gene:ENSCHIG00000022965	KHDC4
3_105250001_105300000	0.429401	3	105271459	105271590	ENSCHIG00000005864	ID=gene:ENSCHIG00000005864	RF00406
3_105250001_105300000	0.429401	3	105275885	105276019	ENSCHIG00000003562	ID=gene:ENSCHIG00000003562	RF00423
3_105850001_105900000	0.376852	3	105820718	105860319	ENSCHIG00000026372	ID=gene:ENSCHIG00000026372	IQGAP3
3_105850001_105900000	0.376852	3	105878412	105880772	ENSCHIG00000014440	ID=gene:ENSCHIG00000014440	NAXE
3_105850001_105900000	0.376852	3	105881643	105885730	ENSCHIG00000021295	ID=gene:ENSCHIG00000021295	GPATCH4
3_105875001_105925000	0.460157	3	105904729	105909786	ENSCHIG00000025407	ID=gene:ENSCHIG00000025407	HAPLN2
3_107850001_107900000	0.463531	3	107889107	107892164	ENSCHIG00000008779	ID=gene:ENSCHIG00000008779	CD1D
3_108925001_108975000	0.478546	3	108948928	108950049	ENSCHIG00000014750	ID=gene:ENSCHIG00000014750	OR6K6
3_108925001_108975000	0.478546	3	108957409	108958347	ENSCHIG00000008383	ID=gene:ENSCHIG00000008383	OR6N1
3_111925001_111975000	0.432811	3	111916938	111943482	ENSCHIG00000008988	ID=gene:ENSCHIG00000008988	SDHC
3_111925001_111975000	0.432811	3	111945963	111949894	ENSCHIG00000024792	ID=gene:ENSCHIG00000024792	CFAP126
3_117325001_117375000	0.365047	3	117362160	117455042	ENSCHIG00000015653	ID=gene:ENSCHIG00000015653	FAM78B
3_119175001_119225000	0.385479	3	119080762	119175916	ENSCHIG00000009357	ID=gene:ENSCHIG00000009357	MPZL1
4_5250001_5300000	0.416199	4	5020049	5276157	ENSCHIG00000012628	ID=gene:ENSCHIG00000012628	KMT2C
4_5250001_5300000	0.416199	4	5284347	5338951	ENSCHIG00000026778	ID=gene:ENSCHIG00000026778	GALNT11
4_6150001_6200000	0.373287	4	6150637	6206991	ENSCHIG00000013334	ID=gene:ENSCHIG00000013334	AGAP3
4_8025001_8075000	0.378804	4	7996086	8047477	ENSCHIG00000012984	ID=gene:ENSCHIG00000012984	SSPO
4_8025001_8075000	0.378804	4	8052602	8058918	ENSCHIG00000005888	ID=gene:ENSCHIG00000005888	ZNF467
4_12550001_12600000	0.412603	4	12556037	12938734	ENSCHIG00000012810	ID=gene:ENSCHIG00000012810	TPK1
4_13925001_13975000	0.391512	4	13938960	13944220	ENSCHIG00000020481	ID=gene:ENSCHIG00000020481	GSTK1
4_13925001_13975000	0.391512	4	13962549	13963565	ENSCHIG00000013838	ID=gene:ENSCHIG00000013838	TAS2R40
4_15600001_15650000	0.436659	4	15536023	15623577	ENSCHIG00000023107	ID=gene:ENSCHIG00000023107	AGK
4_16375001_16425000	0.38705	4	16228268	16385154	ENSCHIG00000018376	ID=gene:ENSCHIG00000018376	BRAF
4_16375001_16425000	0.38705	4	16399160	16403853	ENSCHIG00000016937	ID=gene:ENSCHIG00000016937	NDUFB2
4_16375001_16425000	0.38705	4	16408672	16422924	ENSCHIG00000025299	ID=gene:ENSCHIG00000025299	ADCK2
4_18625001_18675000	0.424412	4	18587381	18636056	ENSCHIG00000025030	ID=gene:ENSCHIG00000025030	AKR1D1
4_21850001_21900000	0.388993	4	21847804	21865489	ENSCHIG00000015001	ID=gene:ENSCHIG00000015001	BPGM
4_26200001_26250000	0.39668	4	26228512	26285089	ENSCHIG00000022726	ID=gene:ENSCHIG00000022726	KLHDC10
4_43050001_43100000	0.371197	4	43024278	43059671	ENSCHIG00000015555	ID=gene:ENSCHIG00000015555	GCK
4_43050001_43100000	0.371197	4	43078058	43171205	ENSCHIG00000022969	ID=gene:ENSCHIG00000022969	CAMK2B
4_43325001_43375000	0.36753	4	43318958	43327591	ENSCHIG00000014261	ID=gene:ENSCHIG00000014261	DDX56
4_43325001_43375000	0.36753	4	43326688	43333485	ENSCHIG00000019957	ID=gene:ENSCHIG00000019957	TMED4
4_43325001_43375000	0.36753	4	43359663	43414253	ENSCHIG00000006876	ID=gene:ENSCHIG00000006876	OGDH
4_43550001_43600000	0.437789	4	43546755	43567162	ENSCHIG00000023267	ID=gene:ENSCHIG00000023267	MYO1G
4_43550001_43600000	0.437789	4	43568206	43568337	ENSCHIG00000001638	ID=gene:ENSCHIG00000001638	RF00411
4_66775001_66825000	0.392919	4	66709833	66803298	ENSCHIG00000011870	ID=gene:ENSCHIG00000011870	MDFIC
4_73100001_73150000	0.411667	4	73117391	73146780	ENSCHIG00000006812	ID=gene:ENSCHIG00000006812	SYPL1
4_75675001_75725000	0.405067	4	75680188	75716658	ENSCHIG00000023772	ID=gene:ENSCHIG00000023772	SLC26A5
4_75675001_75725000	0.405067	4	75722159	75736301	ENSCHIG00000015309	ID=gene:ENSCHIG00000015309	PSMC2
4_75700001_75750000	0.372395	4	75739306	75770416	ENSCHIG00000021376	ID=gene:ENSCHIG00000021376	DNAJC2
4_87175001_87225000	0.429776	4	87185534	87232011	ENSCHIG00000015591	ID=gene:ENSCHIG00000015591	DMTF1
4_87175001_87225000	0.429776	4	87218238	87218408	ENSCHIG00000002997	ID=gene:ENSCHIG00000002997	RF02271
4_87200001_87250000	0.37979	4	87233495	87253844	ENSCHIG00000023437	ID=gene:ENSCHIG00000023437	TMEM243
4_87375001_87425000	0.364506	4	87337262	87386206	ENSCHIG00000017535	ID=gene:ENSCHIG00000017535	CROT
4_87375001_87425000	0.364506	4	87389796	87459957	ENSCHIG00000011447	ID=gene:ENSCHIG00000011447	ABCB4
4_105200001_105250000	0.417203	4	105048997	105235311	ENSCHIG00000015742	ID=gene:ENSCHIG00000015742	COL28A1
4_106225001_106275000	0.455516	4	106264280	106269169	ENSCHIG00000009075	ID=gene:ENSCHIG00000009075	DLX5
4_107725001_107775000	0.407589	4	107747125	107762386	ENSCHIG00000013432	ID=gene:ENSCHIG00000013432	PDK4
4_114675001_114725000	0.387366	4	114576597	114706299	ENSCHIG00000008321	ID=gene:ENSCHIG00000008321	ZPBP
4_114675001_114725000	0.387366	4	114709069	114771511	ENSCHIG00000015201	ID=gene:ENSCHIG00000015201	SPATA48
5_1175001_1225000	0.457693	5	1189613	1218133	ENSCHIG00000004520	ID=gene:ENSCHIG00000004520	RAB21
5_17725001_17775000	0.37858	5	17725588	17762677	ENSCHIG00000007192	ID=gene:ENSCHIG00000007192	TMTC3
5_17925001_17975000	0.491114	5	17951263	18151736	ENSCHIG00000025211	ID=gene:ENSCHIG00000025211	KITLG
5_20750001_20800000	0.365911	5	20744205	20751211	ENSCHIG00000003728	ID=gene:ENSCHIG00000003728	KERA
5_20750001_20800000	0.365911	5	20782450	20792765	ENSCHIG00000023831	ID=gene:ENSCHIG00000023831	LUM
5_23800001_23850000	0.494022	5	23678300	23831416	ENSCHIG00000011272	ID=gene:ENSCHIG00000011272	PLXNC1
5_23800001_23850000	0.494022	5	23835015	23949446	ENSCHIG00000013917	ID=gene:ENSCHIG00000013917	CEP83
5_24525001_24575000	0.376156	5	24495009	24527485	ENSCHIG00000014160	ID=gene:ENSCHIG00000014160	NR2C1
5_24525001_24575000	0.376156	5	24541891	24645170	ENSCHIG00000020399	ID=gene:ENSCHIG00000020399	FGD6
5_24725001_24775000	0.408517	5	24729654	24729747	ENSCHIG00000001942	ID=gene:ENSCHIG00000001942	MIR331
5_26450001_26500000	0.444459	5	26436332	26450350	ENSCHIG00000019501	ID=gene:ENSCHIG00000019501	AAAS
5_26450001_26500000	0.444459	5	26450674	26458375	ENSCHIG00000026582	ID=gene:ENSCHIG00000026582	C12orf10
5_26450001_26500000	0.444459	5	26463292	26484330	ENSCHIG00000015195	ID=gene:ENSCHIG00000015195	ESPL1
5_26475001_26525000	0.458479	5	26508221	26527099	ENSCHIG00000023543	ID=gene:ENSCHIG00000023543	RARG
5_29400001_29450000	0.499042	5	29436059	29436232	ENSCHIG00000007195	ID=gene:ENSCHIG00000007195	COX14
5_29400001_29450000	0.499042	5	29442867	29447843	ENSCHIG00000020256	ID=gene:ENSCHIG00000020256	GPD1
5_29425001_29475000	0.566219	5	29452331	29462935	ENSCHIG00000016287	ID=gene:ENSCHIG00000016287	SMARCD1
5_29425001_29475000	0.566219	5	29465864	29488293	ENSCHIG00000026006	ID=gene:ENSCHIG00000026006	ASIC1
5_30625001_30675000	0.41022	5	30632225	30645191	ENSCHIG00000011753	ID=gene:ENSCHIG00000011753	ADCY6
5_30625001_30675000	0.41022	5	30647998	30675469	ENSCHIG00000013799	ID=gene:ENSCHIG00000013799	TEX49
5_30650001_30700000	0.396837	5	30690291	30726300	ENSCHIG00000024236	ID=gene:ENSCHIG00000024236	CCNT1
5_41000001_41050000	0.399699	5	40938451	41026978	ENSCHIG00000017658	ID=gene:ENSCHIG00000017658	C12orf40
5_41000001_41050000	0.399699	5	41031375	41118399	ENSCHIG00000004597	ID=gene:ENSCHIG00000004597	ABCD2
5_47650001_47700000	0.366093	5	47674806	47863173	ENSCHIG00000012505	ID=gene:ENSCHIG00000012505	MSRB3
5_49275001_49325000	0.484216	5	49248492	49275298	ENSCHIG00000017693	ID=gene:ENSCHIG00000017693	RXYLT1
5_56675001_56725000	0.414039	5	56666332	56676629	ENSCHIG00000015072	ID=gene:ENSCHIG00000015072	IKZF4
5_56675001_56725000	0.414039	5	56688695	56692456	ENSCHIG00000006773	ID=gene:ENSCHIG00000006773	SUOX
5_56675001_56725000	0.414039	5	56698946	56702597	ENSCHIG00000010333	ID=gene:ENSCHIG00000010333	RAB5B
5_56675001_56725000	0.414039	5	56714474	56718681	ENSCHIG00000006945	ID=gene:ENSCHIG00000006945	CDK2
5_56675001_56725000	0.414039	5	56719701	56727763	ENSCHIG00000024875	ID=gene:ENSCHIG00000024875	PMEL
5_56700001_56750000	0.373604	5	56728239	56744764	ENSCHIG00000013491	ID=gene:ENSCHIG00000013491	DGKA
5_58900001_58950000	0.509348	5	58904679	58931432	ENSCHIG00000008867	ID=gene:ENSCHIG00000008867	CCDC38
5_58900001_58950000	0.509348	5	58938493	58952406	ENSCHIG00000023934	ID=gene:ENSCHIG00000023934	AMDHD1
5_63800001_63850000	0.371392	5	63835129	63921895	ENSCHIG00000009221	ID=gene:ENSCHIG00000009221	UTP20
5_64325001_64375000	0.367539	5	64361568	64399914	ENSCHIG00000019601	ID=gene:ENSCHIG00000019601	DRAM1
5_64475001_64525000	0.369189	5	64513086	64552019	ENSCHIG00000025652	ID=gene:ENSCHIG00000025652	WASHC3
5_64825001_64875000	0.431991	5	64865221	64942529	ENSCHIG00000018863	ID=gene:ENSCHIG00000018863	IGF1
5_68200001_68250000	0.489532	5	68169957	68239838	ENSCHIG00000026094	ID=gene:ENSCHIG00000026094	NUAK1
5_69700001_69750000	0.370644	5	69725692	69770732	ENSCHIG00000021447	ID=gene:ENSCHIG00000021447	BPIFC
5_69800001_69850000	0.367335	5	69782999	69800537	ENSCHIG00000025643	ID=gene:ENSCHIG00000025643	FBXO7
5_69800001_69850000	0.367335	5	69808718	69836058	ENSCHIG00000019205	ID=gene:ENSCHIG00000019205	SYN3
5_72200001_72250000	0.396399	5	72197875	72224622	ENSCHIG00000025039	ID=gene:ENSCHIG00000025039	HMGXB4
5_72200001_72250000	0.396399	5	72230592	72270925	ENSCHIG00000024191	ID=gene:ENSCHIG00000024191	TOM1
5_72500001_72550000	0.370218	5	72491465	72503494	ENSCHIG00000008000	ID=gene:ENSCHIG00000008000	MB
5_73375001_73425000	0.400155	5	73417869	73471820	ENSCHIG00000019705	ID=gene:ENSCHIG00000019705	MYH9
5_79675001_79725000	0.477094	5	79714827	80080570	ENSCHIG00000021171	ID=gene:ENSCHIG00000021171	CCDC91
5_80450001_80500000	0.403884	5	80443943	80458630	ENSCHIG00000007526	ID=gene:ENSCHIG00000007526	PTHLH
5_80800001_80850000	0.392547	5	80716907	80847669	ENSCHIG00000026121	ID=gene:ENSCHIG00000026121	PPFIBP1
5_86100001_86150000	0.412322	5	86109491	86159024	ENSCHIG00000010576	ID=gene:ENSCHIG00000010576	ETNK1
5_87575001_87625000	0.550034	5	87600764	87669986	ENSCHIG00000025928	ID=gene:ENSCHIG00000025928	SLCO1C1
5_87850001_87900000	0.547973	5	87721195	87862652	ENSCHIG00000025590	ID=gene:ENSCHIG00000025590	PDE3A
5_89800001_89850000	0.377255	5	89849558	89850457	ENSCHIG00000005859	ID=gene:ENSCHIG00000005859	CAPZA3
5_90325001_90375000	0.442907	5	89913063	90360340	ENSCHIG00000019158	ID=gene:ENSCHIG00000019158	PIK3C2G
5_94450001_94500000	0.385144	5	94454153	94954268	ENSCHIG00000022574	ID=gene:ENSCHIG00000022574	GRIN2B
5_95375001_95425000	0.385542	5	95407478	95414077	ENSCHIG00000009919	ID=gene:ENSCHIG00000009919	GSG1
5_95375001_95425000	0.385542	5	95415367	95454657	ENSCHIG00000012336	ID=gene:ENSCHIG00000012336	FAM234B
5_96150001_96200000	0.400898	5	96158268	96328072	ENSCHIG00000014776	ID=gene:ENSCHIG00000014776	LRP6
5_105825001_105875000	0.385113	5	105841482	105848414	ENSCHIG00000018321	ID=gene:ENSCHIG00000018321	NRIP2
5_105825001_105875000	0.385113	5	105850896	105859346	ENSCHIG00000019386	ID=gene:ENSCHIG00000019386	ITFG2
5_105825001_105875000	0.385113	5	105859800	105922905	ENSCHIG00000015542	ID=gene:ENSCHIG00000015542	DDX11
5_105825001_105875000	0.385113	5	105866497	105874591	ENSCHIG00000009943	ID=gene:ENSCHIG00000009943	FKBP4
5_105900001_105950000	0.36805	5	105923668	105936041	ENSCHIG00000013229	ID=gene:ENSCHIG00000013229	WASHC1
5_105925001_105975000	0.392724	5	105971291	106057761	ENSCHIG00000016545	ID=gene:ENSCHIG00000016545	IQSEC3
5_106050001_106100000	0.529585	5	106075439	106089410	ENSCHIG00000013596	ID=gene:ENSCHIG00000013596	SLC6A12
5_106050001_106100000	0.529585	5	106099482	106137919	ENSCHIG00000009059	ID=gene:ENSCHIG00000009059	SLC6A13
5_106125001_106175000	0.423537	5	106158190	106221465	ENSCHIG00000002022	ID=gene:ENSCHIG00000002022	KDM5A
5_106200001_106250000	0.525942	5	106227498	106254245	ENSCHIG00000013708	ID=gene:ENSCHIG00000013708	CCDC77
5_106225001_106275000	0.525746	5	106269505	106365423	ENSCHIG00000016775	ID=gene:ENSCHIG00000016775	B4GALNT3
5_107225001_107275000	0.490471	5	107239495	107282574	ENSCHIG00000014193	ID=gene:ENSCHIG00000014193	DCP1B
5_109675001_109725000	0.407812	5	109676112	109676175	ENSCHIG00000000727	ID=gene:ENSCHIG00000000727	RF00221
5_109675001_109725000	0.407812	5	109704451	109730966	ENSCHIG00000018332	ID=gene:ENSCHIG00000018332	SYNGR1
5_109725001_109775000	0.488075	5	109753832	109780374	ENSCHIG00000014927	ID=gene:ENSCHIG00000014927	TAB1
5_111900001_111950000	0.367922	5	111919668	111938058	ENSCHIG00000016257	ID=gene:ENSCHIG00000016257	SEPT3
5_111975001_112025000	0.538556	5	111984986	111992205	ENSCHIG00000026860	ID=gene:ENSCHIG00000026860	NAGA
5_111975001_112025000	0.538556	5	112001039	112001818	ENSCHIG00000006843	ID=gene:ENSCHIG00000006843	PHETA2
5_111975001_112025000	0.538556	5	112003778	112005559	ENSCHIG00000020634	ID=gene:ENSCHIG00000020634	SMDT1
5_111975001_112025000	0.538556	5	112008209	112017962	ENSCHIG00000013801	ID=gene:ENSCHIG00000013801	NDUFA6
5_112025001_112075000	0.452755	5	112073249	112269849	ENSCHIG00000018238	ID=gene:ENSCHIG00000018238	TCF20
5_117350001_117400000	0.43853	5	117333865	117377208	ENSCHIG00000025679	ID=gene:ENSCHIG00000025679	FAM19A5
6_4700001_4750000	0.400551	6	4693877	4736098	ENSCHIG00000017486	ID=gene:ENSCHIG00000017486	NDNF
6_6350001_6400000	0.397467	6	6220292	6363709	ENSCHIG00000023222	ID=gene:ENSCHIG00000023222	PDE5A
6_6525001_6575000	0.454644	6	6526824	6565366	ENSCHIG00000012778	ID=gene:ENSCHIG00000012778	MYOZ2
6_11100001_11150000	0.364852	6	10811169	11142100	ENSCHIG00000024955	ID=gene:ENSCHIG00000024955	NDST4
6_11250001_11300000	0.375086	6	11267797	11345872	ENSCHIG00000017623	ID=gene:ENSCHIG00000017623	UGT8
6_13500001_13550000	0.43546	6	13455289	13548403	ENSCHIG00000020323	ID=gene:ENSCHIG00000020323	ALPK1
6_13600001_13650000	0.413987	6	13596768	13624354	ENSCHIG00000001992	ID=gene:ENSCHIG00000001992	AP1AR
6_15475001_15525000	0.42462	6	15519251	15658994	ENSCHIG00000026063	ID=gene:ENSCHIG00000026063	ELOVL6
6_17775001_17825000	0.518459	6	17802642	17916773	ENSCHIG00000007800	ID=gene:ENSCHIG00000007800	PAPSS1
6_21700001_21750000	0.459781	6	21663422	21736744	ENSCHIG00000020386	ID=gene:ENSCHIG00000020386	TACR3
6_22125001_22175000	0.408684	6	22067617	22130983	ENSCHIG00000013323	ID=gene:ENSCHIG00000013323	SLC9B2
6_22125001_22175000	0.408684	6	22166247	22212646	ENSCHIG00000019723	ID=gene:ENSCHIG00000019723	SLC9B1
6_22475001_22525000	0.373553	6	22479885	22605206	ENSCHIG00000008473	ID=gene:ENSCHIG00000008473	NFKB1
6_26725001_26775000	0.381568	6	26608602	26763349	ENSCHIG00000013239	ID=gene:ENSCHIG00000013239	RAP1GDS1
6_29650001_29700000	0.517905	6	29699547	29883556	ENSCHIG00000007694	ID=gene:ENSCHIG00000007694	UNC5C
6_30225001_30275000	0.382646	6	29894143	30259719	ENSCHIG00000017761	ID=gene:ENSCHIG00000017761	BMPR1B
6_30900001_30950000	0.453573	6	30851769	30939718	ENSCHIG00000012905	ID=gene:ENSCHIG00000012905	SMARCAD1
6_35275001_35325000	0.436679	6	35194805	35297101	ENSCHIG00000022636	ID=gene:ENSCHIG00000022636	MMRN1
6_35500001_35550000	0.494707	6	35381980	35536612	ENSCHIG00000012331	ID=gene:ENSCHIG00000012331	SNCA
6_36525001_36575000	0.365758	6	36424597	36551359	ENSCHIG00000016328	ID=gene:ENSCHIG00000016328	FAM13A
6_36525001_36575000	0.365758	6	36552120	36552235	ENSCHIG00000002380	ID=gene:ENSCHIG00000002380	RF02115
6_36525001_36575000	0.365758	6	36569559	36569673	ENSCHIG00000001707	ID=gene:ENSCHIG00000001707	RF02114
6_36750001_36800000	0.466537	6	36759209	36761094	ENSCHIG00000009740	ID=gene:ENSCHIG00000009740	PYURF
6_36750001_36800000	0.466537	6	36765648	36813335	ENSCHIG00000009824	ID=gene:ENSCHIG00000009824	HERC5
6_36775001_36825000	0.466348	6	36819857	36872364	ENSCHIG00000022954	ID=gene:ENSCHIG00000022954	HERC6
6_37650001_37700000	0.453987	6	37669173	37694927	ENSCHIG00000007898	ID=gene:ENSCHIG00000007898	LAP3
6_37650001_37700000	0.453987	6	37696130	37702512	ENSCHIG00000026033	ID=gene:ENSCHIG00000026033	MED28
6_37675001_37725000	0.391241	6	37708219	37826187	ENSCHIG00000018090	ID=gene:ENSCHIG00000018090	FAM184B
6_37875001_37925000	0.447439	6	37858170	37903004	ENSCHIG00000012343	ID=gene:ENSCHIG00000012343	NCAPG
6_45300001_45350000	0.396235	6	45282192	45341326	ENSCHIG00000022645	ID=gene:ENSCHIG00000022645	ZCCHC4
6_45300001_45350000	0.396235	6	45348515	45384036	ENSCHIG00000023609	ID=gene:ENSCHIG00000023609	ANAPC4
6_45575001_45625000	0.453048	6	45605882	45619150	ENSCHIG00000015739	ID=gene:ENSCHIG00000015739	SLC34A2
6_45625001_45675000	0.563218	6	45658612	45769098	ENSCHIG00000020813	ID=gene:ENSCHIG00000020813	SEL1L3
6_46400001_46450000	0.436803	6	46438324	46585272	ENSCHIG00000015018	ID=gene:ENSCHIG00000015018	TBC1D19
6_58475001_58525000	0.418466	6	58519867	58536545	ENSCHIG00000023066	ID=gene:ENSCHIG00000023066	KLF3
6_60250001_60300000	0.392653	6	60237160	60282909	ENSCHIG00000015126	ID=gene:ENSCHIG00000015126	NSUN7
6_60250001_60300000	0.392653	6	60289083	60475562	ENSCHIG00000024058	ID=gene:ENSCHIG00000024058	APBB2
6_62000001_62050000	0.392083	6	61804599	62030094	ENSCHIG00000008265	ID=gene:ENSCHIG00000008265	ATP8A1
6_67425001_67475000	0.365192	6	67372707	67473474	ENSCHIG00000022693	ID=gene:ENSCHIG00000022693	TEC
6_67550001_67600000	0.553282	6	67586928	67658668	ENSCHIG00000013405	ID=gene:ENSCHIG00000013405	SLAIN2
6_68300001_68350000	0.402531	6	68249332	68326567	ENSCHIG00000024006	ID=gene:ENSCHIG00000024006	DCUN1D4
6_70050001_70100000	0.521643	6	70089695	70146623	ENSCHIG00000002107	ID=gene:ENSCHIG00000002107	CHIC2
6_70150001_70200000	0.533362	6	70177876	70179471	ENSCHIG00000017735	ID=gene:ENSCHIG00000017735	GSX2
6_71075001_71125000	0.374661	6	71112323	71162050	ENSCHIG00000006477	ID=gene:ENSCHIG00000006477	KDR
6_71325001_71375000	0.38942	6	71351348	71369483	ENSCHIG00000019579	ID=gene:ENSCHIG00000019579	SRD5A3
6_71625001_71675000	0.42835	6	71601119	71632027	ENSCHIG00000012702	ID=gene:ENSCHIG00000012702	NMU
6_72250001_72300000	0.371204	6	72284481	72316070	ENSCHIG00000010537	ID=gene:ENSCHIG00000010537	KIAA1211
6_72400001_72450000	0.415764	6	72428220	72453353	ENSCHIG00000021465	ID=gene:ENSCHIG00000021465	SRP72
6_72650001_72700000	0.417484	6	72668071	72668197	ENSCHIG00000003334	ID=gene:ENSCHIG00000003334	RF00619
6_80500001_80550000	0.608881	6	80374103	80530364	ENSCHIG00000019706	ID=gene:ENSCHIG00000019706	TECRL
6_81825001_81875000	0.36464	6	81446291	81851971	ENSCHIG00000010390	ID=gene:ENSCHIG00000010390	EPHA5
6_84075001_84125000	0.470811	6	84034442	84123311	ENSCHIG00000018059	ID=gene:ENSCHIG00000018059	UBA6
6_84100001_84150000	0.394807	6	84144258	84161847	ENSCHIG00000013350	ID=gene:ENSCHIG00000013350	GNRHR
6_84200001_84250000	0.375317	6	84243057	84303753	ENSCHIG00000016197	ID=gene:ENSCHIG00000016197	TMPRSS11D
6_84425001_84475000	0.470561	6	84457131	84551616	ENSCHIG00000015181	ID=gene:ENSCHIG00000015181	TMPRSS11F
6_86125001_86175000	0.449156	6	86150682	86157842	ENSCHIG00000015423	ID=gene:ENSCHIG00000015423	ODAM
6_86400001_86450000	0.524376	6	86427781	86443510	ENSCHIG00000016261	ID=gene:ENSCHIG00000016261	AMTN
6_90825001_90875000	0.372358	6	90858669	90875800	ENSCHIG00000009901	ID=gene:ENSCHIG00000009901	RCHY1
6_90850001_90900000	0.415112	6	90876936	90894028	ENSCHIG00000020576	ID=gene:ENSCHIG00000020576	THAP6
6_93700001_93750000	0.393853	6	93427789	93746198	ENSCHIG00000024787	ID=gene:ENSCHIG00000024787	FRAS1
6_94475001_94525000	0.502984	6	94505188	94505877	ENSCHIG00000009560	ID=gene:ENSCHIG00000009560	NAA11
6_98150001_98200000	0.373549	6	98113659	98163625	ENSCHIG00000004790	ID=gene:ENSCHIG00000004790	SEC31A
6_98150001_98200000	0.373549	6	98183750	98204533	ENSCHIG00000016593	ID=gene:ENSCHIG00000016593	THAP9
6_98325001_98375000	0.376639	6	98294012	98332586	ENSCHIG00000014728	ID=gene:ENSCHIG00000014728	COPS4
6_98325001_98375000	0.376639	6	98343979	98352796	ENSCHIG00000022219	ID=gene:ENSCHIG00000022219	PLAC8
6_98625001_98675000	0.371637	6	98647505	98687129	ENSCHIG00000020128	ID=gene:ENSCHIG00000020128	HELQ
6_99725001_99775000	0.420547	6	99737124	99743500	ENSCHIG00000023774	ID=gene:ENSCHIG00000023774	NKX6-1
6_99900001_99950000	0.509615	6	99858836	99921885	ENSCHIG00000012002	ID=gene:ENSCHIG00000012002	CDS1
6_99900001_99950000	0.509615	6	99941290	100128687	ENSCHIG00000023077	ID=gene:ENSCHIG00000023077	WDFY3
6_105225001_105275000	0.407167	6	105185705	105228781	ENSCHIG00000019597	ID=gene:ENSCHIG00000019597	OTOP1
6_105225001_105275000	0.407167	6	105257027	105258442	ENSCHIG00000008414	ID=gene:ENSCHIG00000008414	DRD5
6_110400001_110450000	0.399018	6	110429989	110508683	ENSCHIG00000022582	ID=gene:ENSCHIG00000022582	CPEB2
6_113000001_113050000	0.422769	6	113030273	113049222	ENSCHIG00000010473	ID=gene:ENSCHIG00000010473	QDPR
6_113025001_113075000	0.4258	6	113051929	113062087	ENSCHIG00000021626	ID=gene:ENSCHIG00000021626	CLRN2
6_113975001_114025000	0.524626	6	114014430	114016043	ENSCHIG00000004800	ID=gene:ENSCHIG00000004800	PSAPL1
6_115750001_115800000	0.480853	6	115799436	115815755	ENSCHIG00000019364	ID=gene:ENSCHIG00000019364	SLBP
6_115800001_115850000	0.398654	6	115818289	115821336	ENSCHIG00000024846	ID=gene:ENSCHIG00000024846	TMEM129
6_115800001_115850000	0.398654	6	115828938	115853589	ENSCHIG00000019054	ID=gene:ENSCHIG00000019054	LETM1
6_115900001_115950000	0.552389	6	115901698	115943035	ENSCHIG00000009431	ID=gene:ENSCHIG00000009431	NSD2
6_115900001_115950000	0.552389	6	115940958	115941081	ENSCHIG00000007422	ID=gene:ENSCHIG00000007422	RF00427
6_115900001_115950000	0.552389	6	115946627	115968464	ENSCHIG00000018283	ID=gene:ENSCHIG00000018283	NELFA
6_115950001_116000000	0.601838	6	115986023	115987322	ENSCHIG00000002106	ID=gene:ENSCHIG00000002106	C4orf48
6_115950001_116000000	0.601838	6	115992692	115996660	ENSCHIG00000015781	ID=gene:ENSCHIG00000015781	NAT8L
6_116700001_116750000	0.36667	6	116650341	116738824	ENSCHIG00000023797	ID=gene:ENSCHIG00000023797	ADD1
6_116700001_116750000	0.36667	6	116746553	116761030	ENSCHIG00000026702	ID=gene:ENSCHIG00000026702	NOP14
6_116725001_116775000	0.367605	6	116770821	116816646	ENSCHIG00000021914	ID=gene:ENSCHIG00000021914	GRK4
6_116925001_116975000	0.383864	6	116974120	116977367	ENSCHIG00000025512	ID=gene:ENSCHIG00000025512	NKX1-1
7_425001_475000	0.574502	7	470595	513315	ENSCHIG00000026685	ID=gene:ENSCHIG00000026685	WDR36
7_3175001_3225000	0.376978	7	3190718	3709215	ENSCHIG00000022659	ID=gene:ENSCHIG00000022659	FBXL17
7_13975001_14025000	0.367079	7	13977382	13997975	ENSCHIG00000016709	ID=gene:ENSCHIG00000016709	RIOK2
7_13975001_14025000	0.367079	7	14008617	14066238	ENSCHIG00000026823	ID=gene:ENSCHIG00000026823	LIX1
7_14125001_14175000	0.462657	7	14135009	14231518	ENSCHIG00000012539	ID=gene:ENSCHIG00000012539	LNPEP
7_19650001_19700000	0.492815	7	19684683	19695817	ENSCHIG00000026437	ID=gene:ENSCHIG00000026437	ARRDC3
7_19825001_19875000	0.514836	7	19868977	20414894	ENSCHIG00000025783	ID=gene:ENSCHIG00000025783	ADGRV1
7_44575001_44625000	0.496382	7	44620864	44623456	ENSCHIG00000002958	ID=gene:ENSCHIG00000002958	HAND1
7_44650001_44700000	0.364886	7	44666229	44897387	ENSCHIG00000017035	ID=gene:ENSCHIG00000017035	GALNT10
7_46725001_46775000	0.435216	7	46767358	46785237	ENSCHIG00000025403	ID=gene:ENSCHIG00000025403	NMUR2
7_48375001_48425000	0.455611	7	48371692	48383868	ENSCHIG00000027179	ID=gene:ENSCHIG00000027179	MYOZ3
7_48375001_48425000	0.455611	7	48389439	48398367	ENSCHIG00000024003	ID=gene:ENSCHIG00000024003	SYNPO
7_48575001_48625000	0.466704	7	48531973	48611109	ENSCHIG00000017289	ID=gene:ENSCHIG00000017289	NDST1
7_48600001_48650000	0.445924	7	48648098	48650916	ENSCHIG00000012469	ID=gene:ENSCHIG00000012469	RPS14
7_48975001_49025000	0.387666	7	48912986	49005932	ENSCHIG00000024821	ID=gene:ENSCHIG00000024821	PDGFRB
7_48975001_49025000	0.387666	7	49005884	49036535	ENSCHIG00000026731	ID=gene:ENSCHIG00000026731	CSF1R
7_49000001_49050000	0.433865	7	49032491	49095992	ENSCHIG00000011628	ID=gene:ENSCHIG00000011628	HMGXB3
7_49075001_49125000	0.553811	7	49102493	49104446	ENSCHIG00000026767	ID=gene:ENSCHIG00000026767	TIGD6
7_49075001_49125000	0.553811	7	49116950	49120634	ENSCHIG00000012265	ID=gene:ENSCHIG00000012265	SLC26A2
7_49100001_49150000	0.556701	7	49146953	49222724	ENSCHIG00000017922	ID=gene:ENSCHIG00000017922	PDE6A
7_49325001_49375000	0.488388	7	49231502	49345332	ENSCHIG00000004409	ID=gene:ENSCHIG00000004409	PPARGC1B
7_49325001_49375000	0.488388	7	49342642	49342707	ENSCHIG00000001381	ID=gene:ENSCHIG00000001381	MIR378A
7_49400001_49450000	0.626985	7	49437186	49475241	ENSCHIG00000025128	ID=gene:ENSCHIG00000025128	ARHGEF37
7_49475001_49525000	0.650023	7	49514709	49562620	ENSCHIG00000012892	ID=gene:ENSCHIG00000012892	CSNK1A1
7_49575001_49625000	0.374672	7	49605228	49605315	ENSCHIG00000001237	ID=gene:ENSCHIG00000001237	chi-mir-145
7_49575001_49625000	0.374672	7	49606624	49606724	ENSCHIG00000008935	ID=gene:ENSCHIG00000008935	chi-mir-143
7_49600001_49650000	0.390664	7	49641618	49645499	ENSCHIG00000026913	ID=gene:ENSCHIG00000026913	IL17B
7_49600001_49650000	0.390664	7	49646155	49662769	ENSCHIG00000022991	ID=gene:ENSCHIG00000022991	PCYOX1L
7_50300001_50350000	0.432398	7	50349945	50514011	ENSCHIG00000022715	ID=gene:ENSCHIG00000022715	HTR4
7_50925001_50975000	0.616229	7	50953195	50968326	ENSCHIG00000020018	ID=gene:ENSCHIG00000020018	SPINK6
7_51000001_51050000	0.387361	7	51044748	51124635	ENSCHIG00000016400	ID=gene:ENSCHIG00000016400	SPINK5
7_51400001_51450000	0.461231	7	51416609	51425884	ENSCHIG00000026738	ID=gene:ENSCHIG00000026738	SPINK1
7_51700001_51750000	0.496782	7	51746947	51863070	ENSCHIG00000018339	ID=gene:ENSCHIG00000018339	DPYSL3
7_55175001_55225000	0.367854	7	55202162	55203130	ENSCHIG00000003718	ID=gene:ENSCHIG00000003718	KCTD16
7_56025001_56075000	0.434448	7	56060015	56169881	ENSCHIG00000016782	ID=gene:ENSCHIG00000016782	NR3C1
7_57550001_57600000	0.39073	7	57556692	57572012	ENSCHIG00000013193	ID=gene:ENSCHIG00000013193	PCDH1
7_58000001_58050000	0.402144	7	58028682	58035121	ENSCHIG00000025750	ID=gene:ENSCHIG00000025750	PCDHGB5
7_58000001_58050000	0.402144	7	58042726	58050617	ENSCHIG00000008955	ID=gene:ENSCHIG00000008955	PCDHGA7
7_58025001_58075000	0.470961	7	58055440	58061670	ENSCHIG00000024001	ID=gene:ENSCHIG00000024001	PCDHGA6
7_58025001_58075000	0.470961	7	58071480	58081401	ENSCHIG00000018182	ID=gene:ENSCHIG00000018182	PCDHGA4
7_58050001_58100000	0.466544	7	57921771	58091464	ENSCHIG00000018689	ID=gene:ENSCHIG00000018689	PCDHGC4
7_58050001_58100000	0.466544	7	58095216	58173451	ENSCHIG00000025256	ID=gene:ENSCHIG00000025256	PCDHB15
7_58075001_58125000	0.409881	7	58121424	58122329	ENSCHIG00000008801	ID=gene:ENSCHIG00000008801	SLC25A2
7_58975001_59025000	0.398487	7	58990844	59062428	ENSCHIG00000011157	ID=gene:ENSCHIG00000011157	PFDN1
7_59150001_59200000	0.553774	7	59183771	59183932	ENSCHIG00000007518	ID=gene:ENSCHIG00000007518	IGIP
7_59150001_59200000	0.553774	7	59197293	59198261	ENSCHIG00000009332	ID=gene:ENSCHIG00000009332	PURA
7_59775001_59825000	0.382695	7	59787712	59814166	ENSCHIG00000022675	ID=gene:ENSCHIG00000022675	DNAJC18
7_59775001_59825000	0.382695	7	59822079	59826809	ENSCHIG00000016759	ID=gene:ENSCHIG00000016759	SPATA24
7_59800001_59850000	0.390949	7	59828712	59831765	ENSCHIG00000010812	ID=gene:ENSCHIG00000010812	PROB1
7_59800001_59850000	0.390949	7	59834439	59836265	ENSCHIG00000023416	ID=gene:ENSCHIG00000023416	MZB1
7_59800001_59850000	0.390949	7	59838898	59847991	ENSCHIG00000011571	ID=gene:ENSCHIG00000011571	SLC23A1
7_60675001_60725000	0.379957	7	60675407	60680133	ENSCHIG00000016870	ID=gene:ENSCHIG00000016870	REEP2
7_60675001_60725000	0.379957	7	60683319	60740637	ENSCHIG00000025592	ID=gene:ENSCHIG00000025592	KDM3B
7_61000001_61050000	0.369244	7	61030573	61093828	ENSCHIG00000016813	ID=gene:ENSCHIG00000016813	FAM13B
7_62875001_62925000	0.371559	7	62735182	62875162	ENSCHIG00000013534	ID=gene:ENSCHIG00000013534	TRPC7
7_62875001_62925000	0.371559	7	62896598	62896909	ENSCHIG00000006529	ID=gene:ENSCHIG00000006529	SMIM32
7_62875001_62925000	0.371559	7	62910524	62942323	ENSCHIG00000014806	ID=gene:ENSCHIG00000014806	SMAD5
7_62925001_62975000	0.390351	7	62965148	62965319	ENSCHIG00000004931	ID=gene:ENSCHIG00000004931	RF02176
7_62925001_62975000	0.390351	7	62965353	62965477	ENSCHIG00000006597	ID=gene:ENSCHIG00000006597	RF02175
7_62925001_62975000	0.390351	7	62965566	62965694	ENSCHIG00000006287	ID=gene:ENSCHIG00000006287	RF02174
7_62925001_62975000	0.390351	7	62970088	62970350	ENSCHIG00000006750	ID=gene:ENSCHIG00000006750	RF02173
7_63075001_63125000	0.377059	7	63124966	63133300	ENSCHIG00000020059	ID=gene:ENSCHIG00000020059	LECT2
7_66750001_66800000	0.442642	7	66745282	66760161	ENSCHIG00000026292	ID=gene:ENSCHIG00000026292	EFNA2
7_66750001_66800000	0.442642	7	66767776	66769468	ENSCHIG00000001631	ID=gene:ENSCHIG00000001631	C19orf24
7_66750001_66800000	0.442642	7	66772818	66774019	ENSCHIG00000021288	ID=gene:ENSCHIG00000021288	CIRBP
7_66750001_66800000	0.442642	7	66783596	66793493	ENSCHIG00000016933	ID=gene:ENSCHIG00000016933	MIDN
7_66750001_66800000	0.442642	7	66798216	66799857	ENSCHIG00000027238	ID=gene:ENSCHIG00000027238	ATP5F1D
7_66775001_66825000	0.441004	7	66813220	66827946	ENSCHIG00000021758	ID=gene:ENSCHIG00000021758	STK11
7_67025001_67075000	0.393007	7	67033299	67043052	ENSCHIG00000020110	ID=gene:ENSCHIG00000020110	R3HDM4
7_67025001_67075000	0.393007	7	67046470	67062109	ENSCHIG00000003115	ID=gene:ENSCHIG00000003115	MED16
7_67025001_67075000	0.393007	7	67064296	67066451	ENSCHIG00000018896	ID=gene:ENSCHIG00000018896	CFD
7_67025001_67075000	0.393007	7	67069282	67071545	ENSCHIG00000025832	ID=gene:ENSCHIG00000025832	ELANE
7_69800001_69850000	0.414231	7	69812792	69813748	ENSCHIG00000011822	ID=gene:ENSCHIG00000011822	OR2B11
7_69800001_69850000	0.414231	7	69849951	69897310	ENSCHIG00000023246	ID=gene:ENSCHIG00000023246	NLRP3
7_72850001_72900000	0.440405	7	72826821	72872403	ENSCHIG00000009428	ID=gene:ENSCHIG00000009428	COMMD10
7_76125001_76175000	0.541563	7	76164597	76268043	ENSCHIG00000012333	ID=gene:ENSCHIG00000012333	HSD17B4
7_79625001_79675000	0.496114	7	79594934	79656364	ENSCHIG00000007248	ID=gene:ENSCHIG00000007248	SNX2
7_80525001_80575000	0.376285	7	80418987	80536310	ENSCHIG00000025226	ID=gene:ENSCHIG00000025226	CSNK1G3
7_83150001_83200000	0.394126	7	83175574	83297304	ENSCHIG00000025691	ID=gene:ENSCHIG00000025691	GRAMD2B
7_83300001_83350000	0.513315	7	83336549	83382252	ENSCHIG00000008246	ID=gene:ENSCHIG00000008246	ALDH7A1
7_84825001_84875000	0.36982	7	84754316	84850107	ENSCHIG00000027061	ID=gene:ENSCHIG00000027061	SLC12A2
7_85075001_85125000	0.462295	7	84900294	85124610	ENSCHIG00000013312	ID=gene:ENSCHIG00000013312	FBN2
7_88050001_88100000	0.408519	7	88024283	88089894	ENSCHIG00000007360	ID=gene:ENSCHIG00000007360	ACSL6
7_88275001_88325000	0.405785	7	88319936	88390420	ENSCHIG00000021007	ID=gene:ENSCHIG00000021007	P4HA2
7_88500001_88550000	0.399939	7	88511697	88536247	ENSCHIG00000023337	ID=gene:ENSCHIG00000023337	SLC22A5
7_88600001_88650000	0.506871	7	88631352	88636298	ENSCHIG00000019913	ID=gene:ENSCHIG00000019913	IRF1
7_90150001_90200000	0.379611	7	90138361	90165546	ENSCHIG00000023284	ID=gene:ENSCHIG00000023284	DOHH
7_90150001_90200000	0.379611	7	90163792	90183621	ENSCHIG00000014824	ID=gene:ENSCHIG00000014824	FZR1
7_90150001_90200000	0.379611	7	90183241	90197791	ENSCHIG00000024505	ID=gene:ENSCHIG00000024505	MFSD12
7_90150001_90200000	0.379611	7	90184859	90188212	ENSCHIG00000012701	ID=gene:ENSCHIG00000012701	C19orf71
7_90250001_90300000	0.368565	7	90240882	90252068	ENSCHIG00000026750	ID=gene:ENSCHIG00000026750	CACTIN
7_90250001_90300000	0.368565	7	90253172	90301918	ENSCHIG00000022491	ID=gene:ENSCHIG00000022491	PIP5K1C
7_90275001_90325000	0.403907	7	90309217	90339505	ENSCHIG00000017841	ID=gene:ENSCHIG00000017841	TJP3
7_90300001_90350000	0.426547	7	90339867	90346046	ENSCHIG00000014574	ID=gene:ENSCHIG00000014574	APBA3
7_90300001_90350000	0.426547	7	90349028	90350764	ENSCHIG00000026538	ID=gene:ENSCHIG00000026538	MRPL54
7_90325001_90375000	0.384243	7	90353380	90354544	ENSCHIG00000020868	ID=gene:ENSCHIG00000020868	RAX2
7_90325001_90375000	0.384243	7	90354329	90365553	ENSCHIG00000014576	ID=gene:ENSCHIG00000014576	MATK
7_92025001_92075000	0.401585	7	92038457	92040150	ENSCHIG00000004574	ID=gene:ENSCHIG00000004574	VMAC
7_92025001_92075000	0.401585	7	92043456	92044276	ENSCHIG00000022459	ID=gene:ENSCHIG00000022459	CAPS
7_92025001_92075000	0.401585	7	92046102	92095457	ENSCHIG00000021064	ID=gene:ENSCHIG00000021064	RANBP3
7_103400001_103450000	0.464646	7	103388274	103414341	ENSCHIG00000018069	ID=gene:ENSCHIG00000018069	FCHO1
7_103400001_103450000	0.464646	7	103417049	103436212	ENSCHIG00000025864	ID=gene:ENSCHIG00000025864	B3GNT3
7_103425001_103475000	0.410192	7	103468808	103470021	ENSCHIG00000020939	ID=gene:ENSCHIG00000020939	INSL3
7_103425001_103475000	0.410192	7	103469832	103489393	ENSCHIG00000009142	ID=gene:ENSCHIG00000009142	JAK3
7_103675001_103725000	0.429795	7	103690230	103721037	ENSCHIG00000026065	ID=gene:ENSCHIG00000026065	MAST3
7_104800001_104850000	0.382923	7	104789333	104821128	ENSCHIG00000018574	ID=gene:ENSCHIG00000018574	MAU2
7_105225001_105275000	0.377743	7	105252357	105277096	ENSCHIG00000024384	ID=gene:ENSCHIG00000024384	ZNF354B
8_5625001_5675000	0.408117	8	5539607	5673363	ENSCHIG00000010238	ID=gene:ENSCHIG00000010238	GALNT7
8_6700001_6750000	0.410991	8	6701814	6735816	ENSCHIG00000024739	ID=gene:ENSCHIG00000024739	HPGD
8_20475001_20525000	0.401326	8	20333892	20503733	ENSCHIG00000025894	ID=gene:ENSCHIG00000025894	ELAVL2
8_23625001_23675000	0.629749	8	23661599	23937507	ENSCHIG00000019549	ID=gene:ENSCHIG00000019549	MLLT3
8_36400001_36450000	0.387855	8	35836790	36433380	ENSCHIG00000017325	ID=gene:ENSCHIG00000017325	PTPRD
8_38475001_38525000	0.391923	8	38506988	38510305	ENSCHIG00000006704	ID=gene:ENSCHIG00000006704	RANBP6
8_38475001_38525000	0.391923	8	38515147	38625284	ENSCHIG00000024183	ID=gene:ENSCHIG00000024183	KIAA2026
8_38625001_38675000	0.388572	8	38632356	38645363	ENSCHIG00000014493	ID=gene:ENSCHIG00000014493	MLANA
8_38675001_38725000	0.403432	8	38711905	38788143	ENSCHIG00000026817	ID=gene:ENSCHIG00000026817	ERMP1
8_39625001_39675000	0.438253	8	39660600	39678472	ENSCHIG00000025238	ID=gene:ENSCHIG00000025238	CDC37L1
8_39800001_39850000	0.37385	8	39768421	39844867	ENSCHIG00000018337	ID=gene:ENSCHIG00000018337	SLC1A1
8_40825001_40875000	0.59169	8	40871575	41146218	ENSCHIG00000011556	ID=gene:ENSCHIG00000011556	RFX3
8_41475001_41525000	0.391017	8	41506933	41542956	ENSCHIG00000021559	ID=gene:ENSCHIG00000021559	PUM3
8_46000001_46050000	0.405297	8	46024018	46188765	ENSCHIG00000015154	ID=gene:ENSCHIG00000015154	MAMDC2
8_48250001_48300000	0.659893	8	48163590	48299741	ENSCHIG00000015307	ID=gene:ENSCHIG00000015307	GDA
8_48350001_48400000	0.724097	8	48394766	48399689	ENSCHIG00000025936	ID=gene:ENSCHIG00000025936	ZFAND5
8_48400001_48450000	0.548301	8	48433730	48433834	ENSCHIG00000006576	ID=gene:ENSCHIG00000006576	RF01210
8_48650001_48700000	0.441351	8	48696478	48790796	ENSCHIG00000026287	ID=gene:ENSCHIG00000026287	TMC1
8_50750001_50800000	0.428402	8	50764585	50764666	ENSCHIG00000004589	ID=gene:ENSCHIG00000004589	RF00494
8_50750001_50800000	0.428402	8	50764828	50764885	ENSCHIG00000007623	ID=gene:ENSCHIG00000007623	RF00493
8_50800001_50850000	0.389959	8	50849331	50854260	ENSCHIG00000012544	ID=gene:ENSCHIG00000012544	C9orf40
8_62825001_62875000	0.389798	8	62847871	62863660	ENSCHIG00000003087	ID=gene:ENSCHIG00000003087	NANS
8_62825001_62875000	0.389798	8	62869464	62895080	ENSCHIG00000020537	ID=gene:ENSCHIG00000020537	TRIM14
8_69000001_69050000	0.398744	8	69009754	69023469	ENSCHIG00000026056	ID=gene:ENSCHIG00000026056	NPM2
8_69000001_69050000	0.398744	8	69029460	69034477	ENSCHIG00000026068	ID=gene:ENSCHIG00000026068	FGF17
8_74225001_74275000	0.377099	8	74250600	74349155	ENSCHIG00000026234	ID=gene:ENSCHIG00000026234	PTK2B
8_74500001_74550000	0.58357	8	74547223	74563091	ENSCHIG00000012896	ID=gene:ENSCHIG00000012896	APTX
8_74550001_74600000	0.641777	8	74589475	74597693	ENSCHIG00000015674	ID=gene:ENSCHIG00000015674	DNAJA1
8_74575001_74625000	0.58259	8	74603324	74634028	ENSCHIG00000027107	ID=gene:ENSCHIG00000027107	SMU1
8_74625001_74675000	0.407324	8	74658952	74712536	ENSCHIG00000026540	ID=gene:ENSCHIG00000026540	B4GALT1
8_75150001_75200000	0.397944	8	75155803	75155883	ENSCHIG00000000857	ID=gene:ENSCHIG00000000857	RF01191
8_75625001_75675000	0.500338	8	75600528	75672302	ENSCHIG00000015187	ID=gene:ENSCHIG00000015187	DNAI1
8_75625001_75675000	0.500338	8	75670051	75670281	ENSCHIG00000011645	ID=gene:ENSCHIG00000011645	ENHO
8_75650001_75700000	0.488951	8	75696093	75782536	ENSCHIG00000010514	ID=gene:ENSCHIG00000010514	CNTFR
8_75825001_75875000	0.448619	8	75828982	75830845	ENSCHIG00000025524	ID=gene:ENSCHIG00000025524	SIGMAR1
8_75825001_75875000	0.448619	8	75837667	75845012	ENSCHIG00000025657	ID=gene:ENSCHIG00000025657	GALT
8_75825001_75875000	0.448619	8	75852833	75853516	ENSCHIG00000022742	ID=gene:ENSCHIG00000022742	CCL27
8_75825001_75875000	0.448619	8	75873705	75876236	ENSCHIG00000018403	ID=gene:ENSCHIG00000018403	CCL19
8_75850001_75900000	0.443514	8	75895804	75897427	ENSCHIG00000025704	ID=gene:ENSCHIG00000025704	CCL21
8_75975001_76025000	0.38138	8	76002235	76091288	ENSCHIG00000020336	ID=gene:ENSCHIG00000020336	RASEF
8_80750001_80800000	0.3873	8	80747999	80754146	ENSCHIG00000020875	ID=gene:ENSCHIG00000020875	CTSL
8_80750001_80800000	0.3873	8	80776340	80884361	ENSCHIG00000017472	ID=gene:ENSCHIG00000017472	FBP2
8_82850001_82900000	0.396248	8	82891382	82914325	ENSCHIG00000020288	ID=gene:ENSCHIG00000020288	ZNF367
8_82925001_82975000	0.392156	8	82962587	82997218	ENSCHIG00000018392	ID=gene:ENSCHIG00000018392	HABP4
8_84250001_84300000	0.395748	8	84236769	84252802	ENSCHIG00000014753	ID=gene:ENSCHIG00000014753	CARD19
8_84250001_84300000	0.395748	8	84261399	84270920	ENSCHIG00000018308	ID=gene:ENSCHIG00000018308	NINJ1
8_84275001_84325000	0.408477	8	84310887	84434034	ENSCHIG00000014954	ID=gene:ENSCHIG00000014954	WNK2
8_85625001_85675000	0.389554	8	85652929	85895516	ENSCHIG00000025554	ID=gene:ENSCHIG00000025554	ROR2
8_86250001_86300000	0.377802	8	86263494	86452254	ENSCHIG00000016972	ID=gene:ENSCHIG00000016972	AUH
8_86725001_86775000	0.368486	8	86755291	86861895	ENSCHIG00000012192	ID=gene:ENSCHIG00000012192	SYK
8_88450001_88500000	0.365868	8	88433921	88497670	ENSCHIG00000000579	ID=gene:ENSCHIG00000000579	SEMA4D
8_88475001_88525000	0.381426	8	88510577	88550245	ENSCHIG00000010657	ID=gene:ENSCHIG00000010657	SECISBP2
8_89300001_89350000	0.376772	8	89346898	89354659	ENSCHIG00000015108	ID=gene:ENSCHIG00000015108	NXNL2
8_94125001_94175000	0.377863	8	94089694	94145765	ENSCHIG00000007960	ID=gene:ENSCHIG00000007960	OR13C4
8_94175001_94225000	0.366569	8	94215314	94216339	ENSCHIG00000010080	ID=gene:ENSCHIG00000010080	OR13C3
8_98200001_98250000	0.51299	8	98230671	98231924	ENSCHIG00000003048	ID=gene:ENSCHIG00000003048	ACTL7B
8_98200001_98250000	0.51299	8	98234358	98235674	ENSCHIG00000002414	ID=gene:ENSCHIG00000002414	ACTL7A
8_98200001_98250000	0.51299	8	98243115	98295296	ENSCHIG00000024936	ID=gene:ENSCHIG00000024936	ELP1
8_110200001_110250000	0.43156	8	110216258	110298578	ENSCHIG00000017058	ID=gene:ENSCHIG00000017058	CNTRL
8_110300001_110350000	0.396605	8	110302637	110313031	ENSCHIG00000026983	ID=gene:ENSCHIG00000026983	RAB14
9_7100001_7150000	0.404416	9	7115485	7377326	ENSCHIG00000006319	ID=gene:ENSCHIG00000006319	BCKDHB
9_9350001_9400000	0.399674	9	9302494	9389990	ENSCHIG00000013319	ID=gene:ENSCHIG00000013319	IBTK
9_12475001_12525000	0.400652	9	12499250	12560447	ENSCHIG00000020274	ID=gene:ENSCHIG00000020274	TRMT11
9_21825001_21875000	0.41515	9	21713939	21831546	ENSCHIG00000025209	ID=gene:ENSCHIG00000025209	NT5DC1
9_21825001_21875000	0.41515	9	21863529	21961473	ENSCHIG00000006701	ID=gene:ENSCHIG00000006701	FRK
9_23475001_23525000	0.523759	9	23520943	23701620	ENSCHIG00000019513	ID=gene:ENSCHIG00000019513	HS3ST5
9_28250001_28300000	0.40184	9	28278489	28301833	ENSCHIG00000015261	ID=gene:ENSCHIG00000015261	CEP57L1
9_28475001_28525000	0.410421	9	28487854	28608487	ENSCHIG00000014666	ID=gene:ENSCHIG00000014666	ARMC2
9_28775001_28825000	0.396911	9	28797451	28918070	ENSCHIG00000018293	ID=gene:ENSCHIG00000018293	FOXO3
9_28925001_28975000	0.427108	9	28953108	29151575	ENSCHIG00000015722	ID=gene:ENSCHIG00000015722	AFG1L
9_29625001_29675000	0.36773	9	29553983	29656736	ENSCHIG00000010706	ID=gene:ENSCHIG00000010706	SCML4
9_29900001_29950000	0.399295	9	29902764	30181816	ENSCHIG00000015163	ID=gene:ENSCHIG00000015163	PDSS2
9_47800001_47850000	0.366942	9	47698551	47842002	ENSCHIG00000020936	ID=gene:ENSCHIG00000020936	MDN1
9_47800001_47850000	0.366942	9	47846371	47847809	ENSCHIG00000022568	ID=gene:ENSCHIG00000022568	LYRM2
9_50075001_50125000	0.381862	9	50058086	50078764	ENSCHIG00000018180	ID=gene:ENSCHIG00000018180	CGA
9_51000001_51050000	0.464003	9	51038536	51038605	ENSCHIG00000006186	ID=gene:ENSCHIG00000006186	RF00278
9_51025001_51075000	0.42063	9	51069839	51094949	ENSCHIG00000024654	ID=gene:ENSCHIG00000024654	SYNCRIP
9_51900001_51950000	0.417087	9	51895971	51925451	ENSCHIG00000012016	ID=gene:ENSCHIG00000012016	TBX18
9_56775001_56825000	0.393181	9	56815727	56829165	ENSCHIG00000022069	ID=gene:ENSCHIG00000022069	ARG1
9_56800001_56850000	0.575536	9	56827928	56873794	ENSCHIG00000014671	ID=gene:ENSCHIG00000014671	MED23
9_58075001_58125000	0.388889	9	58043388	58077753	ENSCHIG00000020241	ID=gene:ENSCHIG00000020241	SLC18B1
9_58075001_58125000	0.388889	9	58089617	58089689	ENSCHIG00000003610	ID=gene:ENSCHIG00000003610	RF00186
9_58075001_58125000	0.388889	9	58090699	58090775	ENSCHIG00000006094	ID=gene:ENSCHIG00000006094	RF00609
9_58075001_58125000	0.388889	9	58091754	58091883	ENSCHIG00000001247	ID=gene:ENSCHIG00000001247	RF00438
9_58475001_58525000	0.366965	9	58480587	58849767	ENSCHIG00000021889	ID=gene:ENSCHIG00000021889	EYA4
9_70050001_70100000	0.376742	9	69974311	70097814	ENSCHIG00000023043	ID=gene:ENSCHIG00000023043	EPM2A
9_75875001_75925000	0.442273	9	75848370	75911727	ENSCHIG00000015746	ID=gene:ENSCHIG00000015746	CCDC170
9_76050001_76100000	0.460784	9	76096964	76376135	ENSCHIG00000014058	ID=gene:ENSCHIG00000014058	ESR1
9_76375001_76425000	0.368989	9	76398642	76808876	ENSCHIG00000016453	ID=gene:ENSCHIG00000016453	SYNE1
9_78075001_78125000	0.484052	9	78094207	78131772	ENSCHIG00000017379	ID=gene:ENSCHIG00000017379	OPRM1
9_82575001_82625000	0.416701	9	82619644	82633065	ENSCHIG00000018819	ID=gene:ENSCHIG00000018819	RSPH3
9_88775001_88825000	0.538635	9	88810876	88823530	ENSCHIG00000016041	ID=gene:ENSCHIG00000016041	MPC1
9_88800001_88850000	0.553536	9	88846025	89206569	ENSCHIG00000016479	ID=gene:ENSCHIG00000016479	RPS6KA2
9_91325001_91375000	0.493478	9	91360721	91371584	ENSCHIG00000020787	ID=gene:ENSCHIG00000020787	DLL1
10_2675001_2725000	0.415675	10	2656973	2716989	ENSCHIG00000016179	ID=gene:ENSCHIG00000016179	TTC8
10_2700001_2750000	0.545058	10	2746462	2897954	ENSCHIG00000018292	ID=gene:ENSCHIG00000018292	EML5
10_10300001_10350000	0.371805	10	10272510	10329481	ENSCHIG00000022570	ID=gene:ENSCHIG00000022570	SEL1L
10_10325001_10375000	0.371544	10	10362625	10532671	ENSCHIG00000011666	ID=gene:ENSCHIG00000011666	STON2
10_22100001_22150000	0.427173	10	22102250	22134321	ENSCHIG00000021919	ID=gene:ENSCHIG00000021919	EXD2
10_22425001_22475000	0.411009	10	22373230	22471358	ENSCHIG00000015756	ID=gene:ENSCHIG00000015756	ACTN1
10_23650001_23700000	0.42714	10	23622140	23661721	ENSCHIG00000017233	ID=gene:ENSCHIG00000017233	ARG2
10_23650001_23700000	0.42714	10	23685172	23691105	ENSCHIG00000019126	ID=gene:ENSCHIG00000019126	PIGH
10_23650001_23700000	0.42714	10	23693875	23738146	ENSCHIG00000013693	ID=gene:ENSCHIG00000013693	PLEKHH1
10_24625001_24675000	0.370033	10	24625176	24630579	ENSCHIG00000018934	ID=gene:ENSCHIG00000018934	CCDC196
10_26500001_26550000	0.364829	10	26501018	26502304	ENSCHIG00000011249	ID=gene:ENSCHIG00000011249	AKAP5
10_26500001_26550000	0.364829	10	26505923	26572043	ENSCHIG00000001482	ID=gene:ENSCHIG00000001482	MTHFD1
10_27800001_27850000	0.376375	10	27806424	28162464	ENSCHIG00000000501	ID=gene:ENSCHIG00000000501	KCNH5
10_30025001_30075000	0.399551	10	29988407	30055015	ENSCHIG00000020159	ID=gene:ENSCHIG00000020159	SLC38A6
10_30025001_30075000	0.399551	10	30055311	30062705	ENSCHIG00000018801	ID=gene:ENSCHIG00000018801	TRMT5
10_30025001_30075000	0.399551	10	30069682	30295803	ENSCHIG00000021930	ID=gene:ENSCHIG00000021930	MNAT1
10_30275001_30325000	0.407523	10	30305293	30313769	ENSCHIG00000012309	ID=gene:ENSCHIG00000012309	SIX4
10_30375001_30425000	0.524583	10	30370169	30377709	ENSCHIG00000024896	ID=gene:ENSCHIG00000024896	SIX1
10_43475001_43525000	0.380184	10	43393333	43500371	ENSCHIG00000012697	ID=gene:ENSCHIG00000012697	TRPM7
10_43475001_43525000	0.380184	10	43514449	43572844	ENSCHIG00000020318	ID=gene:ENSCHIG00000020318	SPPL2A
10_50275001_50325000	0.443625	10	50314484	50420191	ENSCHIG00000012395	ID=gene:ENSCHIG00000012395	CGNL1
10_50575001_50625000	0.464915	10	50600268	50607051	ENSCHIG00000000701	ID=gene:ENSCHIG00000000701	POLR2M
10_55825001_55875000	0.387288	10	55858464	55858548	ENSCHIG00000009491	ID=gene:ENSCHIG00000009491	MIR190A
10_57200001_57250000	0.413644	10	57187728	57220256	ENSCHIG00000021997	ID=gene:ENSCHIG00000021997	SNX1
10_57200001_57250000	0.413644	10	57232828	57236173	ENSCHIG00000020098	ID=gene:ENSCHIG00000020098	SNX22
10_57200001_57250000	0.413644	10	57233695	57242719	ENSCHIG00000019546	ID=gene:ENSCHIG00000019546	PPIB
10_57225001_57275000	0.365881	10	57254120	57350644	ENSCHIG00000011234	ID=gene:ENSCHIG00000011234	CSNK1G1
10_59100001_59150000	0.387079	10	59109101	59227786	ENSCHIG00000017718	ID=gene:ENSCHIG00000017718	TRIM9
10_59425001_59475000	0.46461	10	59368119	59458709	ENSCHIG00000024159	ID=gene:ENSCHIG00000024159	NIN
10_65425001_65475000	0.481669	10	65422245	65456919	ENSCHIG00000008448	ID=gene:ENSCHIG00000008448	TMEM87A
10_65425001_65475000	0.481669	10	65464710	65508787	ENSCHIG00000014810	ID=gene:ENSCHIG00000014810	VPS39
10_65500001_65550000	0.403881	10	65515477	65528424	ENSCHIG00000009050	ID=gene:ENSCHIG00000009050	PLA2G4F
10_66725001_66775000	0.454996	10	66723181	66751834	ENSCHIG00000016432	ID=gene:ENSCHIG00000016432	DNAJC17
10_66725001_66775000	0.454996	10	66748871	66749401	ENSCHIG00000008465	ID=gene:ENSCHIG00000008465	C15orf62
10_66725001_66775000	0.454996	10	66752464	66755684	ENSCHIG00000027212	ID=gene:ENSCHIG00000027212	GCHFR
10_66725001_66775000	0.454996	10	66763589	66777492	ENSCHIG00000024487	ID=gene:ENSCHIG00000024487	RMDN3
10_77300001_77350000	0.38968	10	77307460	77308401	ENSCHIG00000002114	ID=gene:ENSCHIG00000002114	OR10G3
10_77325001_77375000	0.389686	10	77356134	77357075	ENSCHIG00000003860	ID=gene:ENSCHIG00000003860	OR4E2
10_77325001_77375000	0.389686	10	77363907	77364854	ENSCHIG00000007415	ID=gene:ENSCHIG00000007415	OR4E1
10_79450001_79500000	0.366807	10	79446204	79454603	ENSCHIG00000011010	ID=gene:ENSCHIG00000011010	MMP14
10_79450001_79500000	0.366807	10	79463930	79500149	ENSCHIG00000025709	ID=gene:ENSCHIG00000025709	RBM23
10_79450001_79500000	0.366807	10	79469358	79478131	ENSCHIG00000003799	ID=gene:ENSCHIG00000003799	LRP10
10_79450001_79500000	0.366807	10	79478029	79481584	ENSCHIG00000012090	ID=gene:ENSCHIG00000012090	REM2
10_79475001_79525000	0.387251	10	79502185	79510341	ENSCHIG00000016954	ID=gene:ENSCHIG00000016954	PRMT5
10_80350001_80400000	0.365944	10	80347399	80364115	ENSCHIG00000008670	ID=gene:ENSCHIG00000008670	CARMIL3
10_80350001_80400000	0.365944	10	80367548	80373512	ENSCHIG00000026875	ID=gene:ENSCHIG00000026875	CPNE6
10_80350001_80400000	0.365944	10	80372961	80377257	ENSCHIG00000025139	ID=gene:ENSCHIG00000025139	NRL
10_80350001_80400000	0.365944	10	80388485	80396952	ENSCHIG00000024702	ID=gene:ENSCHIG00000024702	PCK2
10_80375001_80425000	0.497572	10	80404961	80415057	ENSCHIG00000016776	ID=gene:ENSCHIG00000016776	DCAF11
10_80375001_80425000	0.497572	10	80414609	80416034	ENSCHIG00000004734	ID=gene:ENSCHIG00000004734	FITM1
10_80375001_80425000	0.497572	10	80418399	80420817	ENSCHIG00000009755	ID=gene:ENSCHIG00000009755	PSME1
10_80375001_80425000	0.497572	10	80421009	80423498	ENSCHIG00000015295	ID=gene:ENSCHIG00000015295	EMC9
10_85175001_85225000	0.425777	10	85102057	85223977	ENSCHIG00000014850	ID=gene:ENSCHIG00000014850	GLCE
10_85325001_85375000	0.422076	10	85372007	85435957	ENSCHIG00000023480	ID=gene:ENSCHIG00000023480	NOX5
10_86150001_86200000	0.389334	10	86025479	86160133	ENSCHIG00000025296	ID=gene:ENSCHIG00000025296	ITGA11
10_86150001_86200000	0.389334	10	86171283	86183821	ENSCHIG00000023393	ID=gene:ENSCHIG00000023393	FEM1B
10_89425001_89475000	0.439212	10	89435648	89449986	ENSCHIG00000026600	ID=gene:ENSCHIG00000026600	PTGER2
10_89650001_89700000	0.408953	10	89544869	89658291	ENSCHIG00000016034	ID=gene:ENSCHIG00000016034	TXNDC16
10_89650001_89700000	0.408953	10	89658472	89712868	ENSCHIG00000019666	ID=gene:ENSCHIG00000019666	GPR137C
10_89900001_89950000	0.3941	10	89947074	89947217	ENSCHIG00000006332	ID=gene:ENSCHIG00000006332	RF00091
10_94550001_94600000	0.374467	10	94591783	94591875	ENSCHIG00000004701	ID=gene:ENSCHIG00000004701	RF00322
10_94700001_94750000	0.436207	10	94732146	94733510	ENSCHIG00000008602	ID=gene:ENSCHIG00000008602	GCNT4
10_97975001_98025000	0.369346	10	97811552	97986666	ENSCHIG00000005327	ID=gene:ENSCHIG00000005327	KCNN2
11_3625001_3675000	0.417724	11	3658974	3709801	ENSCHIG00000024300	ID=gene:ENSCHIG00000024300	INPP4A
11_7125001_7175000	0.365154	11	7115417	7168301	ENSCHIG00000003162	ID=gene:ENSCHIG00000003162	SLC9A4
11_10375001_10425000	0.406633	11	10372691	10380351	ENSCHIG00000025591	ID=gene:ENSCHIG00000025591	BOLA3
11_13550001_13600000	0.367433	11	13574461	13621808	ENSCHIG00000016487	ID=gene:ENSCHIG00000016487	ADD2
11_14075001_14125000	0.442207	11	14029966	14092155	ENSCHIG00000017276	ID=gene:ENSCHIG00000017276	XDH
11_14125001_14175000	0.612159	11	14168364	14215728	ENSCHIG00000025648	ID=gene:ENSCHIG00000025648	SRD5A2
11_14625001_14675000	0.382092	11	14624673	14663161	ENSCHIG00000024551	ID=gene:ENSCHIG00000024551	SLC30A6
11_14625001_14675000	0.382092	11	14669576	14703227	ENSCHIG00000012340	ID=gene:ENSCHIG00000012340	NLRC4
11_15925001_15975000	0.507973	11	15918273	15956347	ENSCHIG00000008963	ID=gene:ENSCHIG00000008963	RASGRP3
11_27050001_27100000	0.366577	11	27051889	27054865	ENSCHIG00000010396	ID=gene:ENSCHIG00000010396	SIX2
11_29650001_29700000	0.39071	11	29692177	29714876	ENSCHIG00000014129	ID=gene:ENSCHIG00000014129	MSH6
11_29675001_29725000	0.49372	11	29715983	29824644	ENSCHIG00000024805	ID=gene:ENSCHIG00000024805	FBXO11
11_51175001_51225000	0.376687	11	51219227	51219357	ENSCHIG00000006265	ID=gene:ENSCHIG00000006265	RF00139
11_60350001_60400000	0.364622	11	60179817	60350608	ENSCHIG00000017790	ID=gene:ENSCHIG00000017790	COMMD1
11_66225001_66275000	0.385354	11	66268019	66299116	ENSCHIG00000022762	ID=gene:ENSCHIG00000022762	WDR92
11_72225001_72275000	0.364614	11	72224661	72225857	ENSCHIG00000003060	ID=gene:ENSCHIG00000003060	PRR30
11_72225001_72275000	0.364614	11	72227178	72238299	ENSCHIG00000026789	ID=gene:ENSCHIG00000026789	ABHD1
11_72225001_72275000	0.364614	11	72227338	72234831	ENSCHIG00000012510	ID=gene:ENSCHIG00000012510	PREB
11_72225001_72275000	0.364614	11	72253971	72257405	ENSCHIG00000013120	ID=gene:ENSCHIG00000013120	CGREF1
11_72225001_72275000	0.364614	11	72259327	72271516	ENSCHIG00000024620	ID=gene:ENSCHIG00000024620	KHK
11_72225001_72275000	0.364614	11	72272836	72279976	ENSCHIG00000020225	ID=gene:ENSCHIG00000020225	EMILIN1
11_72575001_72625000	0.449489	11	72566078	72602873	ENSCHIG00000026730	ID=gene:ENSCHIG00000026730	KCNK3
11_86225001_86275000	0.371667	11	86217750	86229164	ENSCHIG00000016355	ID=gene:ENSCHIG00000016355	PQLC3
11_86225001_86275000	0.371667	11	86241307	86246344	ENSCHIG00000019292	ID=gene:ENSCHIG00000019292	C2orf50
11_87625001_87675000	0.375286	11	87621429	87630327	ENSCHIG00000020028	ID=gene:ENSCHIG00000020028	ITGB1BP1
11_87625001_87675000	0.375286	11	87633641	87786887	ENSCHIG00000022796	ID=gene:ENSCHIG00000022796	ASAP2
11_96900001_96950000	0.529585	11	96936644	97023166	ENSCHIG00000019164	ID=gene:ENSCHIG00000019164	LMX1B
11_97475001_97525000	0.478535	11	97253883	97522135	ENSCHIG00000019334	ID=gene:ENSCHIG00000019334	RALGPS1
11_97500001_97550000	0.474227	11	97544529	97690037	ENSCHIG00000015896	ID=gene:ENSCHIG00000015896	GARNL3
11_97650001_97700000	0.454767	11	97694438	97703061	ENSCHIG00000015906	ID=gene:ENSCHIG00000015906	SLC2A8
11_97675001_97725000	0.435378	11	97707781	97721631	ENSCHIG00000016296	ID=gene:ENSCHIG00000016296	ZNF79
11_97675001_97725000	0.435378	11	97724431	97724559	ENSCHIG00000006272	ID=gene:ENSCHIG00000006272	RF00302
11_100825001_100875000	0.364876	11	100861629	100861761	ENSCHIG00000006552	ID=gene:ENSCHIG00000006552	RF00554
11_106025001_106075000	0.373209	11	106023146	106028020	ENSCHIG00000009232	ID=gene:ENSCHIG00000009232	SLC34A3
11_106025001_106075000	0.373209	11	106030257	106030727	ENSCHIG00000008161	ID=gene:ENSCHIG00000008161	RNF224
11_106025001_106075000	0.373209	11	106032938	106033336	ENSCHIG00000025664	ID=gene:ENSCHIG00000025664	CYSRT1
11_106025001_106075000	0.373209	11	106037215	106038015	ENSCHIG00000016054	ID=gene:ENSCHIG00000016054	RNF208
11_106025001_106075000	0.373209	11	106041019	106049023	ENSCHIG00000009768	ID=gene:ENSCHIG00000009768	NDOR1
11_106025001_106075000	0.373209	11	106049394	106049804	ENSCHIG00000008657	ID=gene:ENSCHIG00000008657	TMEM203
11_106025001_106075000	0.373209	11	106052939	106059867	ENSCHIG00000024492	ID=gene:ENSCHIG00000024492	TPRN
11_106025001_106075000	0.373209	11	106061906	106062981	ENSCHIG00000016829	ID=gene:ENSCHIG00000016829	SSNA1
11_106025001_106075000	0.373209	11	106062540	106077466	ENSCHIG00000004602	ID=gene:ENSCHIG00000004602	ANAPC2
11_106025001_106075000	0.373209	11	106074920	106075808	ENSCHIG00000020970	ID=gene:ENSCHIG00000020970	TMEM210
12_4950001_5000000	0.41737	12	4956301	4956500	ENSCHIG00000003192	ID=gene:ENSCHIG00000003192	RF02091
12_4950001_5000000	0.41737	12	4959642	4959835	ENSCHIG00000000800	ID=gene:ENSCHIG00000000800	RF02090
12_38575001_38625000	0.365225	12	38593748	38619013	ENSCHIG00000012685	ID=gene:ENSCHIG00000012685	KLF5
12_50650001_50700000	0.44481	12	50675761	50676441	ENSCHIG00000004710	ID=gene:ENSCHIG00000004710	GJB2
12_50650001_50700000	0.44481	12	50694630	50695415	ENSCHIG00000007375	ID=gene:ENSCHIG00000007375	GJB6
12_50725001_50775000	0.495342	12	50765029	50829850	ENSCHIG00000020031	ID=gene:ENSCHIG00000020031	CRYL1
12_58625001_58675000	0.474755	12	58608960	58651086	ENSCHIG00000006250	ID=gene:ENSCHIG00000006250	KL
12_58650001_58700000	0.418055	12	58684131	58915478	ENSCHIG00000021532	ID=gene:ENSCHIG00000021532	STARD13
12_61925001_61975000	0.437248	12	61906692	61937601	ENSCHIG00000017165	ID=gene:ENSCHIG00000017165	SMAD9
12_61925001_61975000	0.437248	12	61974829	62002160	ENSCHIG00000015926	ID=gene:ENSCHIG00000015926	ALG5
12_61975001_62025000	0.431237	12	62004847	62011264	ENSCHIG00000008153	ID=gene:ENSCHIG00000008153	EXOSC8
12_61975001_62025000	0.431237	12	62011647	62045780	ENSCHIG00000010581	ID=gene:ENSCHIG00000010581	SUPT20H
12_67050001_67100000	0.397302	12	67070787	67070977	ENSCHIG00000003202	ID=gene:ENSCHIG00000003202	RF02103
12_67050001_67100000	0.397302	12	67071294	67071428	ENSCHIG00000003614	ID=gene:ENSCHIG00000003614	RF02110
12_67050001_67100000	0.397302	12	67077367	67077446	ENSCHIG00000003144	ID=gene:ENSCHIG00000003144	RF02109
12_67050001_67100000	0.397302	12	67084610	67084668	ENSCHIG00000004899	ID=gene:ENSCHIG00000004899	RF02108
12_67050001_67100000	0.397302	12	67095530	67095605	ENSCHIG00000008625	ID=gene:ENSCHIG00000008625	RF02107
12_67050001_67100000	0.397302	12	67096004	67096086	ENSCHIG00000009473	ID=gene:ENSCHIG00000009473	MIR15A
12_67050001_67100000	0.397302	12	67096144	67096232	ENSCHIG00000009294	ID=gene:ENSCHIG00000009294	chi-mir-16a
12_67050001_67100000	0.397302	12	67098221	67098310	ENSCHIG00000003801	ID=gene:ENSCHIG00000003801	RF02106
12_67050001_67100000	0.397302	12	67098670	67098791	ENSCHIG00000007651	ID=gene:ENSCHIG00000007651	RF02105
12_67150001_67200000	0.530846	12	67178412	67196889	ENSCHIG00000015127	ID=gene:ENSCHIG00000015127	SPRYD7
12_67225001_67275000	0.385275	12	67256391	67349553	ENSCHIG00000020446	ID=gene:ENSCHIG00000020446	KPNA3
12_67425001_67475000	0.409495	12	67440183	67490556	ENSCHIG00000013206	ID=gene:ENSCHIG00000013206	RCBTB1
12_67625001_67675000	0.470054	12	67604267	67668115	ENSCHIG00000020668	ID=gene:ENSCHIG00000020668	CAB39L
12_67650001_67700000	0.462481	12	67696226	67721663	ENSCHIG00000024233	ID=gene:ENSCHIG00000024233	CDADC1
12_68425001_68475000	0.367242	12	68331743	68450835	ENSCHIG00000004374	ID=gene:ENSCHIG00000004374	RB1
12_68500001_68550000	0.401172	12	68510905	68535185	ENSCHIG00000012734	ID=gene:ENSCHIG00000012734	ITM2B
12_68675001_68725000	0.380776	12	68677233	68683655	ENSCHIG00000024171	ID=gene:ENSCHIG00000024171	NUDT15
12_68675001_68725000	0.380776	12	68718322	68778142	ENSCHIG00000018699	ID=gene:ENSCHIG00000018699	SUCLA2
12_69775001_69825000	0.410899	12	69719711	69785162	ENSCHIG00000016921	ID=gene:ENSCHIG00000016921	HTR2A
12_70875001_70925000	0.452096	12	70916162	70975899	ENSCHIG00000021605	ID=gene:ENSCHIG00000021605	COG3
12_71200001_71250000	0.450927	12	71214745	71215524	ENSCHIG00000006271	ID=gene:ENSCHIG00000006271	KCTD4
12_71225001_71275000	0.392402	12	71139512	71274057	ENSCHIG00000027081	ID=gene:ENSCHIG00000027081	GTF2F2
12_75200001_75250000	0.539198	12	75203143	75205263	ENSCHIG00000008480	ID=gene:ENSCHIG00000008480	KBTBD6
12_75200001_75250000	0.539198	12	75239648	75260126	ENSCHIG00000013146	ID=gene:ENSCHIG00000013146	WBP4
13_300001_350000	0.376234	13	342754	410029	ENSCHIG00000008791	ID=gene:ENSCHIG00000008791	TMX4
13_6650001_6700000	0.387834	13	6604853	6694881	ENSCHIG00000011776	ID=gene:ENSCHIG00000011776	ISM1
13_12100001_12150000	0.418253	13	12031717	12115351	ENSCHIG00000021004	ID=gene:ENSCHIG00000021004	ITIH5
13_12100001_12150000	0.418253	13	12138706	12171280	ENSCHIG00000023762	ID=gene:ENSCHIG00000023762	ITIH2
13_16175001_16225000	0.369077	13	16158710	16203195	ENSCHIG00000021825	ID=gene:ENSCHIG00000021825	CDC123
13_16250001_16300000	0.461439	13	16287736	16675396	ENSCHIG00000007318	ID=gene:ENSCHIG00000007318	CAMK1D
13_17225001_17275000	0.403182	13	17150087	17233214	ENSCHIG00000015241	ID=gene:ENSCHIG00000015241	ABI1
13_17225001_17275000	0.403182	13	17235273	17274827	ENSCHIG00000021352	ID=gene:ENSCHIG00000021352	PDSS1
13_17275001_17325000	0.463129	13	17305302	17383631	ENSCHIG00000005373	ID=gene:ENSCHIG00000005373	APBB1IP
13_18350001_18400000	0.432434	13	17803274	18376190	ENSCHIG00000019203	ID=gene:ENSCHIG00000019203	PARD3
13_20575001_20625000	0.503376	13	20040697	20581742	ENSCHIG00000021485	ID=gene:ENSCHIG00000021485	MALRD1
13_22125001_22175000	0.433779	13	22125411	22128185	ENSCHIG00000020595	ID=gene:ENSCHIG00000020595	SKIDA1
13_22125001_22175000	0.433779	13	22144589	22357614	ENSCHIG00000010933	ID=gene:ENSCHIG00000010933	MLLT10
13_22325001_22375000	0.491652	13	22368536	22557435	ENSCHIG00000008531	ID=gene:ENSCHIG00000008531	DNAJC1
13_22800001_22850000	0.506937	13	22837212	22841292	ENSCHIG00000017616	ID=gene:ENSCHIG00000017616	COMMD3
13_22900001_22950000	0.364495	13	22866603	22924890	ENSCHIG00000025023	ID=gene:ENSCHIG00000025023	SPAG6
13_23450001_23500000	0.364313	13	23499078	23525264	ENSCHIG00000014549	ID=gene:ENSCHIG00000014549	MSRB2
13_24225001_24275000	0.372933	13	24250702	24781909	ENSCHIG00000022589	ID=gene:ENSCHIG00000022589	KIAA1217
13_26100001_26150000	0.441818	13	26147905	26149980	ENSCHIG00000026810	ID=gene:ENSCHIG00000026810	FZD8
13_27150001_27200000	0.396888	13	27167011	27206836	ENSCHIG00000017855	ID=gene:ENSCHIG00000017855	OPTN
13_27175001_27225000	0.442752	13	27224842	27249958	ENSCHIG00000021952	ID=gene:ENSCHIG00000021952	MCM10
13_27225001_27275000	0.431139	13	27259891	27266779	ENSCHIG00000025422	ID=gene:ENSCHIG00000025422	UCMA
13_27300001_27350000	0.370585	13	27294749	27311267	ENSCHIG00000022569	ID=gene:ENSCHIG00000022569	PHYH
13_27300001_27350000	0.370585	13	27324196	27348908	ENSCHIG00000027098	ID=gene:ENSCHIG00000027098	SEPHS1
13_27625001_27675000	0.433564	13	27667690	28053541	ENSCHIG00000011717	ID=gene:ENSCHIG00000011717	FRMD4A
13_29350001_29400000	0.428648	13	29388612	29586086	ENSCHIG00000017512	ID=gene:ENSCHIG00000017512	ITGA8
13_31100001_31150000	0.41305	13	31103518	31240501	ENSCHIG00000026819	ID=gene:ENSCHIG00000026819	ST8SIA6
13_31375001_31425000	0.456939	13	31410156	31431506	ENSCHIG00000026086	ID=gene:ENSCHIG00000026086	HACD1
13_31525001_31575000	0.379317	13	31535691	31573335	ENSCHIG00000002738	ID=gene:ENSCHIG00000002738	TMEM236
13_32300001_32350000	0.404178	13	32057993	32333809	ENSCHIG00000001734	ID=gene:ENSCHIG00000001734	CACNB2
13_32300001_32350000	0.404178	13	32339457	32415838	ENSCHIG00000012618	ID=gene:ENSCHIG00000012618	NSUN6
13_32525001_32575000	0.380903	13	32468259	32566791	ENSCHIG00000005911	ID=gene:ENSCHIG00000005911	EPC1
13_33625001_33675000	0.370885	13	33660127	33789284	ENSCHIG00000013980	ID=gene:ENSCHIG00000013980	ZNF438
13_33900001_33950000	0.379736	13	33922084	34033157	ENSCHIG00000016403	ID=gene:ENSCHIG00000016403	SVIL
13_35925001_35975000	0.394924	13	35970854	36142757	ENSCHIG00000005917	ID=gene:ENSCHIG00000005917	ARMC4
13_36175001_36225000	0.438295	13	36217053	36284543	ENSCHIG00000021913	ID=gene:ENSCHIG00000021913	MKX
13_37375001_37425000	0.398399	13	37423911	37428754	ENSCHIG00000018146	ID=gene:ENSCHIG00000018146	DSTN
13_37400001_37450000	0.456336	13	37434148	37481330	ENSCHIG00000022721	ID=gene:ENSCHIG00000022721	RRBP1
13_37450001_37500000	0.386615	13	37498938	37527529	ENSCHIG00000008802	ID=gene:ENSCHIG00000008802	BANF2
13_37650001_37700000	0.40867	13	37661880	37685442	ENSCHIG00000017948	ID=gene:ENSCHIG00000017948	SNX5
13_37650001_37700000	0.40867	13	37679686	37679921	ENSCHIG00000008902	ID=gene:ENSCHIG00000008902	RF00567
13_37650001_37700000	0.40867	13	37687963	37695449	ENSCHIG00000008100	ID=gene:ENSCHIG00000008100	MGME1
13_37900001_37950000	0.374542	13	37876358	37924764	ENSCHIG00000023950	ID=gene:ENSCHIG00000023950	DZANK1
13_37900001_37950000	0.374542	13	37926669	37938331	ENSCHIG00000014743	ID=gene:ENSCHIG00000014743	POLR3F
13_37900001_37950000	0.374542	13	37939779	37947190	ENSCHIG00000024182	ID=gene:ENSCHIG00000024182	RBBP9
13_38500001_38550000	0.431141	13	38540463	38702616	ENSCHIG00000010684	ID=gene:ENSCHIG00000010684	SLC24A3
13_39525001_39575000	0.365227	13	39257399	39527480	ENSCHIG00000023081	ID=gene:ENSCHIG00000023081	RALGAPA2
13_44450001_44500000	0.436953	13	44494036	44520106	ENSCHIG00000024077	ID=gene:ENSCHIG00000024077	PITRM1
13_44475001_44525000	0.435599	13	44517347	44572690	ENSCHIG00000024946	ID=gene:ENSCHIG00000024946	PFKP
13_45650001_45700000	0.643498	13	45448933	45685013	ENSCHIG00000002677	ID=gene:ENSCHIG00000002677	ADARB2
13_45675001_45725000	0.62065	13	45702465	45724661	ENSCHIG00000021435	ID=gene:ENSCHIG00000021435	WDR37
13_45700001_45750000	0.580298	13	45737472	45745483	ENSCHIG00000023940	ID=gene:ENSCHIG00000023940	IDI1
13_45700001_45750000	0.580298	13	45745323	45758693	ENSCHIG00000018346	ID=gene:ENSCHIG00000018346	GTPBP4
13_46200001_46250000	0.52129	13	45929488	46232588	ENSCHIG00000024387	ID=gene:ENSCHIG00000024387	DIP2C
13_46200001_46250000	0.52129	13	46228644	46228712	ENSCHIG00000002784	ID=gene:ENSCHIG00000002784	RF00089
13_46225001_46275000	0.495131	13	46251194	46322030	ENSCHIG00000024812	ID=gene:ENSCHIG00000024812	ZMYND11
13_46450001_46500000	0.464751	13	46465060	46470465	ENSCHIG00000014184	ID=gene:ENSCHIG00000014184	PRNP
13_46450001_46500000	0.464751	13	46496125	46496661	ENSCHIG00000010610	ID=gene:ENSCHIG00000010610	PRND
13_46525001_46575000	0.376167	13	46544689	46593016	ENSCHIG00000024230	ID=gene:ENSCHIG00000024230	RASSF2
13_47175001_47225000	0.380036	13	47213471	47277059	ENSCHIG00000017440	ID=gene:ENSCHIG00000017440	GPCPD1
13_50000001_50050000	0.536751	13	50026557	50086293	ENSCHIG00000015315	ID=gene:ENSCHIG00000015315	HAO1
13_50225001_50275000	0.46383	13	50265559	50288407	ENSCHIG00000000576	ID=gene:ENSCHIG00000000576	ADRA1D
13_50275001_50325000	0.442444	13	50305761	50340957	ENSCHIG00000026961	ID=gene:ENSCHIG00000026961	SMOX
13_50600001_50650000	0.386716	13	50587433	50631463	ENSCHIG00000020702	ID=gene:ENSCHIG00000020702	RNF24
13_50600001_50650000	0.386716	13	50640812	50669335	ENSCHIG00000022905	ID=gene:ENSCHIG00000022905	PANK2
13_50600001_50650000	0.386716	13	50646837	50646912	ENSCHIG00000002376	ID=gene:ENSCHIG00000002376	MIR103A2
13_50725001_50775000	0.43205	13	50732961	50737002	ENSCHIG00000012526	ID=gene:ENSCHIG00000012526	AP5S1
13_50725001_50775000	0.43205	13	50772393	50774195	ENSCHIG00000010945	ID=gene:ENSCHIG00000010945	CENPB
13_50750001_50800000	0.506017	13	50777802	50780548	ENSCHIG00000018718	ID=gene:ENSCHIG00000018718	SPEF1
13_50750001_50800000	0.506017	13	50793627	50798894	ENSCHIG00000013166	ID=gene:ENSCHIG00000013166	C20orf27
13_50775001_50825000	0.415439	13	50800641	50810741	ENSCHIG00000026479	ID=gene:ENSCHIG00000026479	HSPA12B
13_50800001_50850000	0.399685	13	50842357	50859071	ENSCHIG00000017104	ID=gene:ENSCHIG00000017104	SIGLEC1
13_51325001_51375000	0.384505	13	51322561	51331072	ENSCHIG00000016611	ID=gene:ENSCHIG00000016611	SLC4A11
13_51325001_51375000	0.384505	13	51333411	51346162	ENSCHIG00000014634	ID=gene:ENSCHIG00000014634	ITPA
13_51325001_51375000	0.384505	13	51348911	51358967	ENSCHIG00000009311	ID=gene:ENSCHIG00000009311	DDRGK1
13_51625001_51675000	0.396682	13	51655534	51686216	ENSCHIG00000011213	ID=gene:ENSCHIG00000011213	VPS16
13_51650001_51700000	0.435368	13	51686576	51691427	ENSCHIG00000010435	ID=gene:ENSCHIG00000010435	PCED1A
13_51675001_51725000	0.50347	13	51704138	51704593	ENSCHIG00000011946	ID=gene:ENSCHIG00000011946	TMEM239
13_51675001_51725000	0.50347	13	51705344	51705925	ENSCHIG00000010060	ID=gene:ENSCHIG00000010060	C20orf141
13_51675001_51725000	0.50347	13	51720791	51727450	ENSCHIG00000021212	ID=gene:ENSCHIG00000021212	CPXM1
13_51725001_51775000	0.564363	13	51764673	51823458	ENSCHIG00000010850	ID=gene:ENSCHIG00000010850	EBF4
13_51825001_51875000	0.385928	13	51862189	51867531	ENSCHIG00000011555	ID=gene:ENSCHIG00000011555	IDH3B
13_51825001_51875000	0.385928	13	51867946	51873135	ENSCHIG00000023450	ID=gene:ENSCHIG00000023450	NOP56
13_51825001_51875000	0.385928	13	51869273	51869343	ENSCHIG00000005878	ID=gene:ENSCHIG00000005878	RF00274
13_51825001_51875000	0.385928	13	51869602	51869672	ENSCHIG00000006634	ID=gene:ENSCHIG00000006634	RF00275
13_51825001_51875000	0.385928	13	51870098	51870183	ENSCHIG00000002005	ID=gene:ENSCHIG00000002005	RF00594
13_51825001_51875000	0.385928	13	51871071	51871206	ENSCHIG00000002848	ID=gene:ENSCHIG00000002848	RF00432
13_51825001_51875000	0.385928	13	51871968	51872039	ENSCHIG00000000747	ID=gene:ENSCHIG00000000747	RF00610
13_52050001_52100000	0.474097	13	52044072	52078804	ENSCHIG00000021722	ID=gene:ENSCHIG00000021722	TGM6
13_52100001_52150000	0.711282	13	52142564	52173196	ENSCHIG00000027237	ID=gene:ENSCHIG00000027237	TGM3
13_52325001_52375000	0.408396	13	52354286	52367764	ENSCHIG00000012450	ID=gene:ENSCHIG00000012450	STK35
13_56375001_56425000	0.392099	13	56388566	56413718	ENSCHIG00000017167	ID=gene:ENSCHIG00000017167	EDN3
13_56425001_56475000	0.453681	13	56459962	56564553	ENSCHIG00000026441	ID=gene:ENSCHIG00000026441	ZNF831
13_57175001_57225000	0.389491	13	57172868	57222760	ENSCHIG00000008762	ID=gene:ENSCHIG00000008762	APCDD1L
13_57275001_57325000	0.41432	13	57238728	57284590	ENSCHIG00000023510	ID=gene:ENSCHIG00000023510	VAPB
13_57275001_57325000	0.41432	13	57306938	57359059	ENSCHIG00000017305	ID=gene:ENSCHIG00000017305	RAB22A
13_60375001_60425000	0.426531	13	60375362	60378549	ENSCHIG00000022925	ID=gene:ENSCHIG00000022925	DEFB124
13_60375001_60425000	0.426531	13	60382214	60390995	ENSCHIG00000015039	ID=gene:ENSCHIG00000015039	REM1
13_60375001_60425000	0.426531	13	60416899	60458331	ENSCHIG00000027045	ID=gene:ENSCHIG00000027045	HM13
13_60550001_60600000	0.578286	13	60599921	60651474	ENSCHIG00000023873	ID=gene:ENSCHIG00000023873	TPX2
13_60625001_60675000	0.632907	13	60666232	60683087	ENSCHIG00000017086	ID=gene:ENSCHIG00000017086	MYLK2
13_60650001_60700000	0.439327	13	60690132	60691124	ENSCHIG00000013849	ID=gene:ENSCHIG00000013849	FOXS1
13_61150001_61200000	0.449734	13	61110190	61197682	ENSCHIG00000025369	ID=gene:ENSCHIG00000025369	ASXL1
13_61450001_61500000	0.369646	13	61467502	61502404	ENSCHIG00000006391	ID=gene:ENSCHIG00000006391	DNMT3B
13_61675001_61725000	0.384489	13	61677938	61696988	ENSCHIG00000023551	ID=gene:ENSCHIG00000023551	BPIFB3
13_61675001_61725000	0.384489	13	61704752	61730572	ENSCHIG00000015953	ID=gene:ENSCHIG00000015953	BPIFB4
13_62525001_62575000	0.383815	13	62545184	62679020	ENSCHIG00000017263	ID=gene:ENSCHIG00000017263	CBFA2T2
13_63000001_63050000	0.59525	13	63040954	63053604	ENSCHIG00000026609	ID=gene:ENSCHIG00000026609	RALY
13_63575001_63625000	0.434729	13	63501243	63594625	ENSCHIG00000024810	ID=gene:ENSCHIG00000024810	PIGU
13_63575001_63625000	0.434729	13	63620858	63629448	ENSCHIG00000025399	ID=gene:ENSCHIG00000025399	TP53INP2
13_63600001_63650000	0.459074	13	63629539	63721494	ENSCHIG00000016934	ID=gene:ENSCHIG00000016934	NCOA6
13_63700001_63750000	0.388873	13	63731619	63757174	ENSCHIG00000023150	ID=gene:ENSCHIG00000023150	GGT7
13_63725001_63775000	0.433852	13	63760319	63803858	ENSCHIG00000023954	ID=gene:ENSCHIG00000023954	ACSS2
13_63800001_63850000	0.464579	13	63805692	63826777	ENSCHIG00000026043	ID=gene:ENSCHIG00000026043	GSS
13_63825001_63875000	0.411702	13	63850907	63874904	ENSCHIG00000018193	ID=gene:ENSCHIG00000018193	MYH7B
13_63825001_63875000	0.411702	13	63862881	63862953	ENSCHIG00000002310	ID=gene:ENSCHIG00000002310	MIR499B
13_63850001_63900000	0.420321	13	63875847	63945341	ENSCHIG00000020184	ID=gene:ENSCHIG00000020184	TRPC4AP
13_63925001_63975000	0.370214	13	63964391	63993097	ENSCHIG00000010223	ID=gene:ENSCHIG00000010223	EDEM2
13_63975001_64025000	0.596003	13	64019419	64023755	ENSCHIG00000021754	ID=gene:ENSCHIG00000021754	PROCR
13_64200001_64250000	0.51902	13	64145593	64226862	ENSCHIG00000012942	ID=gene:ENSCHIG00000012942	UQCC1
13_64225001_64275000	0.470672	13	64252717	64257314	ENSCHIG00000012502	ID=gene:ENSCHIG00000012502	GDF5
13_64225001_64275000	0.470672	13	64271518	64359961	ENSCHIG00000024256	ID=gene:ENSCHIG00000024256	CEP250
13_64325001_64375000	0.418677	13	64350413	64363378	ENSCHIG00000007707	ID=gene:ENSCHIG00000007707	ERGIC3
13_64400001_64450000	0.371819	13	64409828	64414404	ENSCHIG00000020758	ID=gene:ENSCHIG00000020758	SPAG4
13_64400001_64450000	0.371819	13	64417236	64449259	ENSCHIG00000026343	ID=gene:ENSCHIG00000026343	CPNE1
13_64400001_64450000	0.371819	13	64443644	64446505	ENSCHIG00000024592	ID=gene:ENSCHIG00000024592	RBM12
13_64450001_64500000	0.475025	13	64476348	64477495	ENSCHIG00000010377	ID=gene:ENSCHIG00000010377	ROMO1
13_64450001_64500000	0.475025	13	64480092	64502779	ENSCHIG00000024884	ID=gene:ENSCHIG00000024884	RBM39
13_64525001_64575000	0.494312	13	64551111	64661947	ENSCHIG00000016721	ID=gene:ENSCHIG00000016721	PHF20
13_64625001_64675000	0.477415	13	64665843	64666379	ENSCHIG00000009506	ID=gene:ENSCHIG00000009506	SCAND1
13_64650001_64700000	0.399505	13	64677689	64728539	ENSCHIG00000023408	ID=gene:ENSCHIG00000023408	CNBD2
13_64925001_64975000	0.365749	13	64779348	64927968	ENSCHIG00000025392	ID=gene:ENSCHIG00000025392	EPB41L1
13_64925001_64975000	0.365749	13	64934144	64949877	ENSCHIG00000021208	ID=gene:ENSCHIG00000021208	AAR2
13_66475001_66525000	0.403804	13	66476129	66531452	ENSCHIG00000023548	ID=gene:ENSCHIG00000023548	RPRD1B
13_82825001_82875000	0.441524	13	82835834	82843535	ENSCHIG00000016613	ID=gene:ENSCHIG00000016613	CBLN4
14_1450001_1500000	0.455718	14	1429013	1458041	ENSCHIG00000017925	ID=gene:ENSCHIG00000017925	SNX16
14_5575001_5625000	0.392795	14	5612962	5669253	ENSCHIG00000022236	ID=gene:ENSCHIG00000022236	ATP6V0D2
14_5825001_5875000	0.618232	14	5871085	6278127	ENSCHIG00000013099	ID=gene:ENSCHIG00000013099	CNGB3
14_5825001_5875000	0.618232	14	5872551	5976795	ENSCHIG00000017482	ID=gene:ENSCHIG00000017482	WWP1
14_5950001_6000000	0.607281	14	5982613	6015852	ENSCHIG00000022052	ID=gene:ENSCHIG00000022052	RMDN1
14_6000001_6050000	0.424868	14	6027659	6077648	ENSCHIG00000006171	ID=gene:ENSCHIG00000006171	CPNE3
14_7450001_7500000	0.378548	14	7459483	7839561	ENSCHIG00000013290	ID=gene:ENSCHIG00000013290	MMP16
14_9150001_9200000	0.401491	14	9015572	9151167	ENSCHIG00000016301	ID=gene:ENSCHIG00000016301	SLC26A7
14_11200001_11250000	0.526537	14	11229413	11229537	ENSCHIG00000005005	ID=gene:ENSCHIG00000005005	RF00096
14_11625001_11675000	0.41779	14	11667829	11670436	ENSCHIG00000006790	ID=gene:ENSCHIG00000006790	RBM12B
14_12000001_12050000	0.420953	14	12030864	12115012	ENSCHIG00000012379	ID=gene:ENSCHIG00000012379	CDH17
14_12400001_12450000	0.378922	14	12376403	12438255	ENSCHIG00000015977	ID=gene:ENSCHIG00000015977	VIRMA
14_12600001_12650000	0.42997	14	12627488	12675273	ENSCHIG00000020474	ID=gene:ENSCHIG00000020474	DPY19L4
14_14150001_14200000	0.400842	14	14141384	14158558	ENSCHIG00000019581	ID=gene:ENSCHIG00000019581	GDF6
14_15200001_15250000	0.485718	14	14732374	15235743	ENSCHIG00000013387	ID=gene:ENSCHIG00000013387	CPQ
14_15675001_15725000	0.367584	14	15664100	15717225	ENSCHIG00000020299	ID=gene:ENSCHIG00000020299	MTDH
14_16025001_16075000	0.37626	14	15888728	16041083	ENSCHIG00000022338	ID=gene:ENSCHIG00000022338	MATN2
14_16050001_16100000	0.36657	14	16096501	16104627	ENSCHIG00000012463	ID=gene:ENSCHIG00000012463	RIDA
14_16125001_16175000	0.433068	14	16111092	16139532	ENSCHIG00000017066	ID=gene:ENSCHIG00000017066	POP1
14_16125001_16175000	0.433068	14	16173704	16256273	ENSCHIG00000015486	ID=gene:ENSCHIG00000015486	NIPAL2
14_17800001_17850000	0.458898	14	17801188	17920253	ENSCHIG00000013238	ID=gene:ENSCHIG00000013238	RGS22
14_18325001_18375000	0.364901	14	18364044	18380090	ENSCHIG00000020276	ID=gene:ENSCHIG00000020276	ANKRD46
14_18400001_18450000	0.516003	14	18427815	18501608	ENSCHIG00000014508	ID=gene:ENSCHIG00000014508	SNX31
14_18550001_18600000	0.382381	14	18565549	18583593	ENSCHIG00000023714	ID=gene:ENSCHIG00000023714	PABPC1
14_18725001_18775000	0.467236	14	18765079	18794030	ENSCHIG00000020223	ID=gene:ENSCHIG00000020223	YWHAZ
14_19775001_19825000	0.590458	14	19475659	19796734	ENSCHIG00000008263	ID=gene:ENSCHIG00000008263	NCALD
14_19975001_20025000	0.381708	14	20009352	20045838	ENSCHIG00000022467	ID=gene:ENSCHIG00000022467	RRM2B
14_20025001_20075000	0.472529	14	20054587	20192865	ENSCHIG00000020937	ID=gene:ENSCHIG00000020937	UBR5
14_20375001_20425000	0.450577	14	20402610	20409166	ENSCHIG00000017034	ID=gene:ENSCHIG00000017034	KLF10
14_20525001_20575000	0.368134	14	20563390	20586471	ENSCHIG00000022939	ID=gene:ENSCHIG00000022939	AZIN1
14_20800001_20850000	0.368741	14	20817491	20908305	ENSCHIG00000006946	ID=gene:ENSCHIG00000006946	BAALC
14_21850001_21900000	0.407041	14	21897036	21903978	ENSCHIG00000021137	ID=gene:ENSCHIG00000021137	DCSTAMP
14_24850001_24900000	0.372421	14	24883188	25356196	ENSCHIG00000015819	ID=gene:ENSCHIG00000015819	ANGPT1
14_25750001_25800000	0.399774	14	25606798	25785934	ENSCHIG00000020360	ID=gene:ENSCHIG00000020360	RSPO2
14_25900001_25950000	0.432599	14	25881143	25928628	ENSCHIG00000004339	ID=gene:ENSCHIG00000004339	EIF3E
14_27000001_27050000	0.373549	14	27028558	27118001	ENSCHIG00000027249	ID=gene:ENSCHIG00000027249	NUDCD1
14_33400001_33450000	0.454157	14	33155061	33429202	ENSCHIG00000015490	ID=gene:ENSCHIG00000015490	TRPS1
14_34350001_34400000	0.388026	14	34390358	34489605	ENSCHIG00000011690	ID=gene:ENSCHIG00000011690	EIF3H
14_34475001_34525000	0.435472	14	34507495	34512508	ENSCHIG00000019828	ID=gene:ENSCHIG00000019828	UTP23
14_34600001_34650000	0.376099	14	34629778	34648291	ENSCHIG00000010634	ID=gene:ENSCHIG00000010634	RAD21
14_34875001_34925000	0.376781	14	34917844	34959380	ENSCHIG00000024278	ID=gene:ENSCHIG00000024278	SLC30A8
14_35275001_35325000	0.385387	14	35275738	35299872	ENSCHIG00000009165	ID=gene:ENSCHIG00000009165	MED30
14_35775001_35825000	0.408438	14	35604314	35779712	ENSCHIG00000009348	ID=gene:ENSCHIG00000009348	EXT1
14_36000001_36050000	0.384532	14	36009994	36448310	ENSCHIG00000021598	ID=gene:ENSCHIG00000021598	SAMD12
14_38900001_38950000	0.452034	14	38822186	38924736	ENSCHIG00000018727	ID=gene:ENSCHIG00000018727	MRPS28
14_39075001_39125000	0.552645	14	39088619	39092984	ENSCHIG00000021515	ID=gene:ENSCHIG00000021515	HEY1
14_39225001_39275000	0.401752	14	39193173	39253817	ENSCHIG00000014257	ID=gene:ENSCHIG00000014257	STMN2
14_39500001_39550000	0.368147	14	39525167	39525298	ENSCHIG00000003812	ID=gene:ENSCHIG00000003812	RF00420
14_44875001_44925000	0.364344	14	44867912	44875471	ENSCHIG00000019890	ID=gene:ENSCHIG00000019890	TMEM70
14_48250001_48300000	0.375418	14	48005644	48288311	ENSCHIG00000010895	ID=gene:ENSCHIG00000010895	NCOA2
14_49675001_49725000	0.494647	14	49407742	49724255	ENSCHIG00000002674	ID=gene:ENSCHIG00000002674	C8orf34
14_56125001_56175000	0.385145	14	56060231	56128237	ENSCHIG00000019407	ID=gene:ENSCHIG00000019407	CA8
14_69500001_69550000	0.376308	14	69502642	69502820	ENSCHIG00000004970	ID=gene:ENSCHIG00000004970	RF02167
14_69500001_69550000	0.376308	14	69538144	69538275	ENSCHIG00000004086	ID=gene:ENSCHIG00000004086	RF02168
14_73625001_73675000	0.476	14	73658326	73686383	ENSCHIG00000017077	ID=gene:ENSCHIG00000017077	SLA
14_80100001_80150000	0.386525	14	80101313	80102503	ENSCHIG00000007715	ID=gene:ENSCHIG00000007715	ARC
14_80125001_80175000	0.424388	14	80158862	80222537	ENSCHIG00000018848	ID=gene:ENSCHIG00000018848	ADGRB1
14_80800001_80850000	0.376688	14	80822897	80823952	ENSCHIG00000005605	ID=gene:ENSCHIG00000005605	MAFA
14_80800001_80850000	0.376688	14	80832069	80893852	ENSCHIG00000018027	ID=gene:ENSCHIG00000018027	ZC3H3
14_81225001_81275000	0.396823	14	81221881	81228574	ENSCHIG00000024906	ID=gene:ENSCHIG00000024906	HGH1
14_81225001_81275000	0.396823	14	81250196	81250318	ENSCHIG00000003480	ID=gene:ENSCHIG00000003480	RF00426
14_81225001_81275000	0.396823	14	81254783	81290895	ENSCHIG00000018354	ID=gene:ENSCHIG00000018354	MROH1
14_81250001_81300000	0.408546	14	81291233	81309942	ENSCHIG00000013489	ID=gene:ENSCHIG00000013489	BOP1
14_81250001_81300000	0.408546	14	81295622	81297077	ENSCHIG00000016970	ID=gene:ENSCHIG00000016970	SCX
15_1200001_1250000	0.389674	15	1185461	1205757	ENSCHIG00000015046	ID=gene:ENSCHIG00000015046	FAM111B
15_2325001_2375000	0.412535	15	2326568	2332683	ENSCHIG00000015808	ID=gene:ENSCHIG00000015808	BTBD18
15_2325001_2375000	0.412535	15	2336730	2345392	ENSCHIG00000027167	ID=gene:ENSCHIG00000027167	TMX2
15_2325001_2375000	0.412535	15	2345851	2353160	ENSCHIG00000021863	ID=gene:ENSCHIG00000021863	MED19
15_2325001_2375000	0.412535	15	2355445	2372552	ENSCHIG00000016801	ID=gene:ENSCHIG00000016801	ZDHHC5
15_2350001_2400000	0.42798	15	2382305	2384140	ENSCHIG00000023497	ID=gene:ENSCHIG00000023497	CLP1
15_2350001_2400000	0.42798	15	2389088	2393260	ENSCHIG00000005124	ID=gene:ENSCHIG00000005124	YPEL4
15_2350001_2400000	0.42798	15	2397505	2397586	ENSCHIG00000009199	ID=gene:ENSCHIG00000009199	chi-mir-130a
15_2400001_2450000	0.480116	15	2420687	2434294	ENSCHIG00000019405	ID=gene:ENSCHIG00000019405	SERPING1
15_2425001_2475000	0.535616	15	2458507	2468799	ENSCHIG00000014930	ID=gene:ENSCHIG00000014930	UBE2L6
15_2425001_2475000	0.535616	15	2471568	2486560	ENSCHIG00000003345	ID=gene:ENSCHIG00000003345	SMTNL1
15_2475001_2525000	0.409396	15	2514569	2545040	ENSCHIG00000019588	ID=gene:ENSCHIG00000019588	SLC43A1
15_3675001_3725000	0.414638	15	3720568	3721515	ENSCHIG00000010926	ID=gene:ENSCHIG00000010926	OR8J2
15_6150001_6200000	0.499199	15	6159565	6198120	ENSCHIG00000024661	ID=gene:ENSCHIG00000024661	LRP4
15_6200001_6250000	0.442412	15	6241411	6303707	ENSCHIG00000018334	ID=gene:ENSCHIG00000018334	CKAP5
15_6550001_6600000	0.380054	15	6454258	6589941	ENSCHIG00000016854	ID=gene:ENSCHIG00000016854	AMBRA1
15_6550001_6600000	0.380054	15	6599145	6600587	ENSCHIG00000006372	ID=gene:ENSCHIG00000006372	CHRM4
15_6575001_6625000	0.370415	15	6602216	6603513	ENSCHIG00000020969	ID=gene:ENSCHIG00000020969	MDK
15_6575001_6625000	0.370415	15	6605532	6650346	ENSCHIG00000018020	ID=gene:ENSCHIG00000018020	DGKZ
15_6625001_6675000	0.385477	15	6660943	6697835	ENSCHIG00000008753	ID=gene:ENSCHIG00000008753	CREB3L1
15_7000001_7050000	0.372044	15	6800454	7023173	ENSCHIG00000023760	ID=gene:ENSCHIG00000023760	PHF21A
15_7000001_7050000	0.372044	15	7024329	7033248	ENSCHIG00000021453	ID=gene:ENSCHIG00000021453	LARGE2
15_7000001_7050000	0.372044	15	7039174	7044973	ENSCHIG00000011489	ID=gene:ENSCHIG00000011489	PEX16
15_7000001_7050000	0.372044	15	7047208	7067658	ENSCHIG00000015720	ID=gene:ENSCHIG00000015720	MAPK8IP1
15_8300001_8350000	0.389266	15	8302746	8358589	ENSCHIG00000015537	ID=gene:ENSCHIG00000015537	CD82
15_8600001_8650000	0.381483	15	8588402	8637528	ENSCHIG00000010305	ID=gene:ENSCHIG00000010305	ALX4
15_8850001_8900000	0.445454	15	8829827	8858130	ENSCHIG00000010057	ID=gene:ENSCHIG00000010057	ACCSL
15_8950001_9000000	0.657707	15	8986129	9027019	ENSCHIG00000017579	ID=gene:ENSCHIG00000017579	ALKBH3
15_9000001_9050000	0.584402	15	9047183	9214185	ENSCHIG00000011795	ID=gene:ENSCHIG00000011795	HSD17B12
15_9375001_9425000	0.427292	15	9406095	9531141	ENSCHIG00000011579	ID=gene:ENSCHIG00000011579	TTC17
15_16475001_16525000	0.410554	15	16222772	16489646	ENSCHIG00000023229	ID=gene:ENSCHIG00000023229	LDLRAD3
15_16875001_16925000	0.413438	15	16905083	16986819	ENSCHIG00000018319	ID=gene:ENSCHIG00000018319	PAMR1
15_17175001_17225000	0.381675	15	17194427	17287072	ENSCHIG00000021491	ID=gene:ENSCHIG00000021491	CD44
15_17400001_17450000	0.698461	15	17432202	17505339	ENSCHIG00000013247	ID=gene:ENSCHIG00000013247	PDHX
15_17425001_17475000	0.495953	15	17474821	17474904	ENSCHIG00000001476	ID=gene:ENSCHIG00000001476	chi-mir-1343
15_17675001_17725000	0.495708	15	17702595	17746252	ENSCHIG00000010459	ID=gene:ENSCHIG00000010459	EHF
15_18200001_18250000	0.444181	15	18186766	18222826	ENSCHIG00000026081	ID=gene:ENSCHIG00000026081	NAT10
15_18200001_18250000	0.444181	15	18231817	18264398	ENSCHIG00000017561	ID=gene:ENSCHIG00000017561	CAPRIN1
15_18925001_18975000	0.386181	15	18625500	18931116	ENSCHIG00000010337	ID=gene:ENSCHIG00000010337	KIAA1549L
15_18925001_18975000	0.386181	15	18949837	19023748	ENSCHIG00000022013	ID=gene:ENSCHIG00000022013	HIPK3
15_21525001_21575000	0.400408	15	21525752	21732853	ENSCHIG00000017309	ID=gene:ENSCHIG00000017309	MPPED2
15_24125001_24175000	0.481127	15	23918076	24140560	ENSCHIG00000018028	ID=gene:ENSCHIG00000018028	METTL15
15_24125001_24175000	0.481127	15	24141908	24226608	ENSCHIG00000002772	ID=gene:ENSCHIG00000002772	KIF18A
15_25575001_25625000	0.366582	15	25543501	25589404	ENSCHIG00000017024	ID=gene:ENSCHIG00000017024	SLC5A12
15_25575001_25625000	0.366582	15	25604068	25892858	ENSCHIG00000020980	ID=gene:ENSCHIG00000020980	ANO3
15_29550001_29600000	0.462318	15	29459945	29582250	ENSCHIG00000010366	ID=gene:ENSCHIG00000010366	C2CD3
15_29550001_29600000	0.462318	15	29583379	29596396	ENSCHIG00000021029	ID=gene:ENSCHIG00000021029	UCP3
15_29575001_29625000	0.375849	15	29615253	29620625	ENSCHIG00000016684	ID=gene:ENSCHIG00000016684	UCP2
15_29575001_29625000	0.375849	15	29624185	29636828	ENSCHIG00000014945	ID=gene:ENSCHIG00000014945	DNAJB13
15_30625001_30675000	0.372113	15	30402932	30642748	ENSCHIG00000007132	ID=gene:ENSCHIG00000007132	FCHSD2
15_30625001_30675000	0.372113	15	30651775	30667229	ENSCHIG00000001510	ID=gene:ENSCHIG00000001510	ATG16L2
15_37725001_37775000	0.365498	15	37761169	37762114	ENSCHIG00000015598	ID=gene:ENSCHIG00000015598	OR10A6
15_38300001_38350000	0.430589	15	38251530	38331533	ENSCHIG00000025791	ID=gene:ENSCHIG00000025791	STK33
15_38475001_38525000	0.379408	15	38450604	38481014	ENSCHIG00000013414	ID=gene:ENSCHIG00000013414	TRIM66
15_38475001_38525000	0.379408	15	38509331	38509460	ENSCHIG00000002480	ID=gene:ENSCHIG00000002480	RF00334
15_38475001_38525000	0.379408	15	38520698	38642161	ENSCHIG00000003569	ID=gene:ENSCHIG00000003569	ST5
15_40450001_40500000	0.434131	15	40442735	40466239	ENSCHIG00000011919	ID=gene:ENSCHIG00000011919	CTR9
15_40450001_40500000	0.434131	15	40479703	40492730	ENSCHIG00000017894	ID=gene:ENSCHIG00000017894	EIF4G2
15_40450001_40500000	0.434131	15	40487589	40487738	ENSCHIG00000003181	ID=gene:ENSCHIG00000003181	RF01291
15_52825001_52875000	0.470386	15	52831927	52851780	ENSCHIG00000004539	ID=gene:ENSCHIG00000004539	BCL9L
15_52825001_52875000	0.470386	15	52855569	52866387	ENSCHIG00000020788	ID=gene:ENSCHIG00000020788	CXCR5
15_60825001_60875000	0.399053	15	60808620	60839233	ENSCHIG00000022867	ID=gene:ENSCHIG00000022867	C11orf53
15_61825001_61875000	0.439515	15	61870627	61903282	ENSCHIG00000011264	ID=gene:ENSCHIG00000011264	FDX1
15_62150001_62200000	0.384464	15	62119353	62189809	ENSCHIG00000021221	ID=gene:ENSCHIG00000021221	ZC3H12C
15_68475001_68525000	0.495512	15	68512646	68514220	ENSCHIG00000013254	ID=gene:ENSCHIG00000013254	JRKL
16_250001_300000	0.543899	16	294830	332595	ENSCHIG00000010182	ID=gene:ENSCHIG00000010182	ADORA1
16_300001_350000	0.437581	16	335054	342440	ENSCHIG00000017519	ID=gene:ENSCHIG00000017519	MYBPH
16_300001_350000	0.437581	16	342194	355580	ENSCHIG00000003384	ID=gene:ENSCHIG00000003384	CHI3L1
16_1500001_1550000	0.366504	16	1531206	1540495	ENSCHIG00000013049	ID=gene:ENSCHIG00000013049	PPP1R15B
16_1525001_1575000	0.386613	16	1554792	1612802	ENSCHIG00000021981	ID=gene:ENSCHIG00000021981	PIK3C2B
16_3600001_3650000	0.376849	16	3618253	3636972	ENSCHIG00000012098	ID=gene:ENSCHIG00000012098	IKBKE
16_3600001_3650000	0.376849	16	3646158	3719466	ENSCHIG00000020279	ID=gene:ENSCHIG00000020279	RASSF5
16_22750001_22800000	0.433988	16	22752319	22791506	ENSCHIG00000021377	ID=gene:ENSCHIG00000021377	MARC2
16_22750001_22800000	0.433988	16	22791235	22815202	ENSCHIG00000001173	ID=gene:ENSCHIG00000001173	MARC1
16_33675001_33725000	0.394979	16	33682236	33684191	ENSCHIG00000002071	ID=gene:ENSCHIG00000002071	CHML
16_33675001_33725000	0.394979	16	33716250	33782176	ENSCHIG00000018212	ID=gene:ENSCHIG00000018212	KMO
16_36100001_36150000	0.373301	16	36108339	36233943	ENSCHIG00000019317	ID=gene:ENSCHIG00000019317	KIFAP3
16_41800001_41850000	0.373874	16	41691231	41827162	ENSCHIG00000018344	ID=gene:ENSCHIG00000018344	KIF1B
16_47925001_47975000	0.37041	16	47895001	47969156	ENSCHIG00000011122	ID=gene:ENSCHIG00000011122	TP73
16_47925001_47975000	0.37041	16	47971612	47983908	ENSCHIG00000019139	ID=gene:ENSCHIG00000019139	WRAP73
16_47950001_48000000	0.442821	16	47984223	47987726	ENSCHIG00000007236	ID=gene:ENSCHIG00000007236	TPRG1L
16_47975001_48025000	0.383247	16	48001206	48100128	ENSCHIG00000019098	ID=gene:ENSCHIG00000019098	MEGF6
16_59050001_59100000	0.380391	16	59022708	59052165	ENSCHIG00000021431	ID=gene:ENSCHIG00000021431	TOR3A
16_59050001_59100000	0.380391	16	59064534	59157285	ENSCHIG00000012642	ID=gene:ENSCHIG00000012642	ABL2
16_62075001_62125000	0.472139	16	62112234	62116535	ENSCHIG00000015095	ID=gene:ENSCHIG00000015095	TEDDM1
16_63225001_63275000	0.540357	16	63226833	63263504	ENSCHIG00000025088	ID=gene:ENSCHIG00000025088	NCF2
16_63275001_63325000	0.468151	16	63322257	63323411	ENSCHIG00000011987	ID=gene:ENSCHIG00000011987	APOBEC4
16_64850001_64900000	0.410153	16	64786728	64883785	ENSCHIG00000023511	ID=gene:ENSCHIG00000023511	SWT1
16_64850001_64900000	0.410153	16	64890604	64902167	ENSCHIG00000025228	ID=gene:ENSCHIG00000025228	IVNS1ABP
16_65400001_65450000	0.385829	16	65437875	65859219	ENSCHIG00000023131	ID=gene:ENSCHIG00000023131	HMCN1
16_66950001_67000000	0.38971	16	66985651	67121466	ENSCHIG00000021436	ID=gene:ENSCHIG00000021436	KCNK2
16_67625001_67675000	0.406279	16	67571326	67632199	ENSCHIG00000012476	ID=gene:ENSCHIG00000012476	CENPF
16_69425001_69475000	0.37374	16	69413159	69455422	ENSCHIG00000015806	ID=gene:ENSCHIG00000015806	NSL1
16_70125001_70175000	0.379299	16	70076681	70126561	ENSCHIG00000018130	ID=gene:ENSCHIG00000018130	DTL
16_70125001_70175000	0.379299	16	70126367	70204625	ENSCHIG00000021252	ID=gene:ENSCHIG00000021252	INTS7
16_71550001_71600000	0.372966	16	71592128	71592242	ENSCHIG00000003609	ID=gene:ENSCHIG00000003609	RF00020
16_74650001_74700000	0.472055	16	74621837	74683206	ENSCHIG00000009909	ID=gene:ENSCHIG00000009909	ASPM
16_74675001_74725000	0.579065	16	74701841	74731965	ENSCHIG00000011632	ID=gene:ENSCHIG00000011632	ZBTB41
16_74750001_74800000	0.368171	16	74777288	74991716	ENSCHIG00000023383	ID=gene:ENSCHIG00000023383	CRB1
16_75975001_76025000	0.457516	16	75974486	75995702	ENSCHIG00000010287	ID=gene:ENSCHIG00000010287	ATP6V1G3
16_78850001_78900000	0.472827	16	78797798	78878797	ENSCHIG00000024412	ID=gene:ENSCHIG00000024412	LGR6
16_78875001_78925000	0.415984	16	78901868	78908120	ENSCHIG00000013625	ID=gene:ENSCHIG00000013625	PTPN7
16_78875001_78925000	0.415984	16	78910510	78916596	ENSCHIG00000003028	ID=gene:ENSCHIG00000003028	ARL8A
16_78875001_78925000	0.415984	16	78920735	78924110	ENSCHIG00000010542	ID=gene:ENSCHIG00000010542	GPR37L1
17_2575001_2625000	0.413605	17	2606621	2658111	ENSCHIG00000021166	ID=gene:ENSCHIG00000021166	AP1B1
17_2650001_2700000	0.379899	17	2653802	2653898	ENSCHIG00000006505	ID=gene:ENSCHIG00000006505	RF01200
17_2650001_2700000	0.379899	17	2666766	2668740	ENSCHIG00000022346	ID=gene:ENSCHIG00000022346	RASL10A
17_2650001_2700000	0.379899	17	2669713	2673802	ENSCHIG00000022686	ID=gene:ENSCHIG00000022686	GAS2L1
17_2650001_2700000	0.379899	17	2679296	2705375	ENSCHIG00000007090	ID=gene:ENSCHIG00000007090	EWSR1
17_2725001_2775000	0.366374	17	2711884	2752194	ENSCHIG00000019263	ID=gene:ENSCHIG00000019263	EMID1
17_2750001_2800000	0.458367	17	2781869	2837090	ENSCHIG00000020431	ID=gene:ENSCHIG00000020431	KREMEN1
17_2825001_2875000	0.379682	17	2852560	2854716	ENSCHIG00000012543	ID=gene:ENSCHIG00000012543	C22orf31
17_2825001_2875000	0.379682	17	2858650	3000945	ENSCHIG00000011353	ID=gene:ENSCHIG00000011353	ZNRF3
17_3025001_3075000	0.374743	17	3052096	3060141	ENSCHIG00000011823	ID=gene:ENSCHIG00000011823	CCDC117
17_3025001_3075000	0.374743	17	3072484	3083578	ENSCHIG00000025855	ID=gene:ENSCHIG00000025855	HSCB
17_8250001_8300000	0.403199	17	8273800	8275678	ENSCHIG00000016402	ID=gene:ENSCHIG00000016402	POP5
17_8250001_8300000	0.403199	17	8277911	8311324	ENSCHIG00000026045	ID=gene:ENSCHIG00000026045	RNF10
17_8925001_8975000	0.382724	17	8943693	8952055	ENSCHIG00000021727	ID=gene:ENSCHIG00000021727	TMEM116
17_8950001_9000000	0.425572	17	8979629	8987880	ENSCHIG00000012465	ID=gene:ENSCHIG00000012465	ERP29
17_8950001_9000000	0.425572	17	8993986	9056132	ENSCHIG00000010664	ID=gene:ENSCHIG00000010664	NAA25
17_10375001_10425000	0.382202	17	10413395	10534490	ENSCHIG00000014917	ID=gene:ENSCHIG00000014917	RBM19
17_12950001_13000000	0.388173	17	12889162	12957672	ENSCHIG00000017588	ID=gene:ENSCHIG00000017588	C12orf49
17_12950001_13000000	0.388173	17	12960646	13017411	ENSCHIG00000022406	ID=gene:ENSCHIG00000022406	RNFT2
17_13275001_13325000	0.377101	17	13270358	13309595	ENSCHIG00000013377	ID=gene:ENSCHIG00000013377	FBXO21
17_14000001_14050000	0.539453	17	14032406	14041867	ENSCHIG00000016947	ID=gene:ENSCHIG00000016947	RFC5
17_14000001_14050000	0.539453	17	14043182	14062917	ENSCHIG00000011456	ID=gene:ENSCHIG00000011456	WSB2
17_14025001_14075000	0.382905	17	14068871	14106538	ENSCHIG00000017491	ID=gene:ENSCHIG00000017491	VSIG10
17_15475001_15525000	0.45011	17	15483573	15492516	ENSCHIG00000021381	ID=gene:ENSCHIG00000021381	PRKAB1
17_15475001_15525000	0.45011	17	15502505	15672548	ENSCHIG00000023632	ID=gene:ENSCHIG00000023632	CIT
17_15850001_15900000	0.397942	17	15899178	15927907	ENSCHIG00000016757	ID=gene:ENSCHIG00000016757	BRAP
17_16675001_16725000	0.392353	17	16709205	16725172	ENSCHIG00000005085	ID=gene:ENSCHIG00000005085	HVCN1
17_16700001_16750000	0.440712	17	16726421	16756232	ENSCHIG00000012538	ID=gene:ENSCHIG00000012538	TCTN1
17_28925001_28975000	0.537952	17	28965973	29079467	ENSCHIG00000024833	ID=gene:ENSCHIG00000024833	GLRB
17_35550001_35600000	0.434162	17	35591566	35775039	ENSCHIG00000011688	ID=gene:ENSCHIG00000011688	KIAA1109
17_36250001_36300000	0.46746	17	36227737	36278060	ENSCHIG00000018269	ID=gene:ENSCHIG00000018269	FGF2
17_36250001_36300000	0.46746	17	36278521	36333637	ENSCHIG00000011402	ID=gene:ENSCHIG00000011402	NUDT6
17_36275001_36325000	0.477725	17	36309734	36309811	ENSCHIG00000000841	ID=gene:ENSCHIG00000000841	RF00015
17_40725001_40775000	0.370988	17	40767402	40858131	ENSCHIG00000023650	ID=gene:ENSCHIG00000023650	INTU
17_41000001_41050000	0.393248	17	40989021	41028921	ENSCHIG00000024238	ID=gene:ENSCHIG00000024238	MFSD8
17_41050001_41100000	0.398956	17	41077999	41078177	ENSCHIG00000001701	ID=gene:ENSCHIG00000001701	RF00004
17_41050001_41100000	0.398956	17	41092480	41214930	ENSCHIG00000023144	ID=gene:ENSCHIG00000023144	LARP1B
17_41750001_41800000	0.402797	17	41589671	41788656	ENSCHIG00000015416	ID=gene:ENSCHIG00000015416	JADE1
17_41775001_41825000	0.38794	17	41808946	41985222	ENSCHIG00000026931	ID=gene:ENSCHIG00000026931	SCLT1
17_50650001_50700000	0.401035	17	50675066	50691567	ENSCHIG00000010752	ID=gene:ENSCHIG00000010752	PCDH18
17_56250001_56300000	0.484471	17	56276435	56309208	ENSCHIG00000023190	ID=gene:ENSCHIG00000023190	USP38
17_64400001_64450000	0.396714	17	64440905	64441052	ENSCHIG00000003166	ID=gene:ENSCHIG00000003166	RF01225
17_64750001_64800000	0.500583	17	64450878	64755004	ENSCHIG00000011836	ID=gene:ENSCHIG00000011836	FAM160A1
17_64750001_64800000	0.500583	17	64763129	64858042	ENSCHIG00000020111	ID=gene:ENSCHIG00000020111	GATB
17_66775001_66825000	0.38136	17	66647821	66821284	ENSCHIG00000020096	ID=gene:ENSCHIG00000020096	TMEM131L
18_2700001_2750000	0.386225	18	2662652	2739844	ENSCHIG00000014231	ID=gene:ENSCHIG00000014231	VAC14
18_2700001_2750000	0.386225	18	2741441	2758604	ENSCHIG00000016928	ID=gene:ENSCHIG00000016928	MTSS1L
18_2725001_2775000	0.486138	18	2761902	2768769	ENSCHIG00000020291	ID=gene:ENSCHIG00000020291	IL34
18_2800001_2850000	0.461863	18	2830510	2865824	ENSCHIG00000019822	ID=gene:ENSCHIG00000019822	SF3B3
18_2825001_2875000	0.548479	18	2858966	2859056	ENSCHIG00000003078	ID=gene:ENSCHIG00000003078	RF00611
18_2825001_2875000	0.548479	18	2869311	2894107	ENSCHIG00000017654	ID=gene:ENSCHIG00000017654	COG4
18_2850001_2900000	0.462182	18	2895345	2907651	ENSCHIG00000011265	ID=gene:ENSCHIG00000011265	FUK
18_11725001_11775000	0.402671	18	11690092	11731068	ENSCHIG00000009472	ID=gene:ENSCHIG00000009472	NECAB2
18_11725001_11775000	0.402671	18	11736385	11777334	ENSCHIG00000023079	ID=gene:ENSCHIG00000023079	SLC38A8
18_11750001_11800000	0.378528	18	11785411	11829128	ENSCHIG00000002168	ID=gene:ENSCHIG00000002168	MBTPS1
18_11800001_11850000	0.386202	18	11834312	11842822	ENSCHIG00000008948	ID=gene:ENSCHIG00000008948	HSDL1
18_11800001_11850000	0.386202	18	11846956	11867843	ENSCHIG00000007208	ID=gene:ENSCHIG00000007208	DNAAF1
18_12425001_12475000	0.416761	18	12373815	12443773	ENSCHIG00000024115	ID=gene:ENSCHIG00000024115	CRISPLD2
18_12475001_12525000	0.471642	18	12506484	12534858	ENSCHIG00000009288	ID=gene:ENSCHIG00000009288	ZDHHC7
18_12500001_12550000	0.413875	18	12534935	12585650	ENSCHIG00000006583	ID=gene:ENSCHIG00000006583	KIAA0513
18_12550001_12600000	0.422065	18	12592152	12603539	ENSCHIG00000015967	ID=gene:ENSCHIG00000015967	FAM92B
18_14500001_14550000	0.456685	18	14541521	14616061	ENSCHIG00000019663	ID=gene:ENSCHIG00000019663	JPH3
18_14600001_14650000	0.497488	18	14620772	14652508	ENSCHIG00000009862	ID=gene:ENSCHIG00000009862	KLHDC4
18_14700001_14750000	0.384043	18	14700487	14726791	ENSCHIG00000019849	ID=gene:ENSCHIG00000019849	SLC7A5
18_14700001_14750000	0.384043	18	14743303	14771397	ENSCHIG00000006073	ID=gene:ENSCHIG00000006073	CA5A
18_14750001_14800000	0.519067	18	14784632	14855828	ENSCHIG00000014438	ID=gene:ENSCHIG00000014438	BANP
18_15075001_15125000	0.369739	18	15124742	15187904	ENSCHIG00000010239	ID=gene:ENSCHIG00000010239	ZFPM1
18_15500001_15550000	0.408173	18	15453325	15529216	ENSCHIG00000024719	ID=gene:ENSCHIG00000024719	CBFA2T3
18_15825001_15875000	0.466251	18	15864498	15885405	ENSCHIG00000015886	ID=gene:ENSCHIG00000015886	SPG7
18_15850001_15900000	0.365789	18	15892026	15892108	ENSCHIG00000002649	ID=gene:ENSCHIG00000002649	RF00324
18_15900001_15950000	0.46653	18	15902497	15913971	ENSCHIG00000021800	ID=gene:ENSCHIG00000021800	CPNE7
18_15900001_15950000	0.46653	18	15936405	15942118	ENSCHIG00000013192	ID=gene:ENSCHIG00000013192	DPEP1
18_15925001_15975000	0.470497	18	15951720	15955104	ENSCHIG00000025480	ID=gene:ENSCHIG00000025480	CHMP1A
18_15925001_15975000	0.470497	18	15968206	15974866	ENSCHIG00000009612	ID=gene:ENSCHIG00000009612	CDK10
18_16025001_16075000	0.398732	18	16007189	16043896	ENSCHIG00000003612	ID=gene:ENSCHIG00000003612	FANCA
18_16025001_16075000	0.398732	18	16051470	16077884	ENSCHIG00000019449	ID=gene:ENSCHIG00000019449	SPIRE2
18_16050001_16100000	0.628637	18	16080772	16102053	ENSCHIG00000020771	ID=gene:ENSCHIG00000020771	TCF25
18_16075001_16125000	0.847126	18	16104986	16105939	ENSCHIG00000010476	ID=gene:ENSCHIG00000010476	MC1R
18_16075001_16125000	0.847126	18	16122314	16134180	ENSCHIG00000025811	ID=gene:ENSCHIG00000025811	DEF8
18_23850001_23900000	0.393036	18	23418886	23894502	ENSCHIG00000009126	ID=gene:ENSCHIG00000009126	FTO
18_36000001_36050000	0.457433	18	35973763	36019079	ENSCHIG00000020674	ID=gene:ENSCHIG00000020674	CBFB
18_36000001_36050000	0.457433	18	36028046	36057850	ENSCHIG00000020303	ID=gene:ENSCHIG00000020303	C16orf70
18_36025001_36075000	0.516296	18	36059853	36065856	ENSCHIG00000014321	ID=gene:ENSCHIG00000014321	B3GNT9
18_36025001_36075000	0.516296	18	36064461	36066508	ENSCHIG00000024921	ID=gene:ENSCHIG00000024921	TRADD
18_36025001_36075000	0.516296	18	36074161	36083321	ENSCHIG00000003853	ID=gene:ENSCHIG00000003853	HSF4
18_36375001_36425000	0.444787	18	36386941	36395142	ENSCHIG00000008773	ID=gene:ENSCHIG00000008773	RIPOR1
18_36400001_36450000	0.453638	18	36432622	36449046	ENSCHIG00000013690	ID=gene:ENSCHIG00000013690	CTCF
18_36425001_36475000	0.41122	18	36456579	36468439	ENSCHIG00000022615	ID=gene:ENSCHIG00000022615	CARMIL2
18_36425001_36475000	0.41122	18	36468556	36474228	ENSCHIG00000025516	ID=gene:ENSCHIG00000025516	ACD
18_40125001_40175000	0.397986	18	40171184	40215849	ENSCHIG00000018358	ID=gene:ENSCHIG00000018358	PMFBP1
18_40175001_40225000	0.455288	18	40213495	40232609	ENSCHIG00000027105	ID=gene:ENSCHIG00000027105	DHX38
18_40200001_40250000	0.370393	18	40238266	40244581	ENSCHIG00000001849	ID=gene:ENSCHIG00000001849	TXNL4B
18_41725001_41775000	0.387738	18	41708380	41768185	ENSCHIG00000011466	ID=gene:ENSCHIG00000011466	URI1
18_43425001_43475000	0.382094	18	43464785	43464914	ENSCHIG00000008861	ID=gene:ENSCHIG00000008861	RF00156
18_45625001_45675000	0.387009	18	45648683	45699806	ENSCHIG00000009458	ID=gene:ENSCHIG00000009458	LSM14A
18_48175001_48225000	0.469031	18	48164030	48186244	ENSCHIG00000026946	ID=gene:ENSCHIG00000026946	ZNF383
18_48275001_48325000	0.397588	18	48285839	48306205	ENSCHIG00000015245	ID=gene:ENSCHIG00000015245	ZNF569
18_48275001_48325000	0.397588	18	48320604	48339534	ENSCHIG00000016831	ID=gene:ENSCHIG00000016831	ZNF570
18_54275001_54325000	0.375999	18	54250021	54285867	ENSCHIG00000013582	ID=gene:ENSCHIG00000013582	EML2
18_54275001_54325000	0.375999	18	54279791	54279879	ENSCHIG00000002229	ID=gene:ENSCHIG00000002229	MIR330
18_54275001_54325000	0.375999	18	54295147	54303402	ENSCHIG00000020718	ID=gene:ENSCHIG00000020718	GIPR
18_54275001_54325000	0.375999	18	54310820	54315882	ENSCHIG00000027222	ID=gene:ENSCHIG00000027222	QPCTL
18_54275001_54325000	0.375999	18	54321056	54322873	ENSCHIG00000008535	ID=gene:ENSCHIG00000008535	FBXO46
18_57275001_57325000	0.452578	18	57278996	57281376	ENSCHIG00000017188	ID=gene:ENSCHIG00000017188	ATF5
18_57275001_57325000	0.452578	18	57300301	57329736	ENSCHIG00000017552	ID=gene:ENSCHIG00000017552	VRK3
18_57300001_57350000	0.449903	18	57339294	57346055	ENSCHIG00000009646	ID=gene:ENSCHIG00000009646	ZNF473
19_1000001_1050000	0.433388	19	312257	1041750	ENSCHIG00000024361	ID=gene:ENSCHIG00000024361	CA10
19_16900001_16950000	0.368792	19	16904036	16917904	ENSCHIG00000014732	ID=gene:ENSCHIG00000014732	SPACA3
19_17750001_17800000	0.404049	19	17719490	17753117	ENSCHIG00000016940	ID=gene:ENSCHIG00000016940	ATAD5
19_17750001_17800000	0.404049	19	17763081	17804323	ENSCHIG00000021351	ID=gene:ENSCHIG00000021351	CRLF3
19_17750001_17800000	0.404049	19	17790306	17790436	ENSCHIG00000006726	ID=gene:ENSCHIG00000006726	RF00415
19_17775001_17825000	0.431375	19	17814684	17851478	ENSCHIG00000026246	ID=gene:ENSCHIG00000026246	SUZ12
19_19475001_19525000	0.527679	19	19478342	19602847	ENSCHIG00000022761	ID=gene:ENSCHIG00000022761	NLK
19_19625001_19675000	0.37557	19	19631680	19639130	ENSCHIG00000021970	ID=gene:ENSCHIG00000021970	TMEM97
19_19625001_19675000	0.37557	19	19640640	19643962	ENSCHIG00000011326	ID=gene:ENSCHIG00000011326	IFT20
19_19625001_19675000	0.37557	19	19650939	19655417	ENSCHIG00000015789	ID=gene:ENSCHIG00000015789	TNFAIP1
19_19625001_19675000	0.37557	19	19666791	19670719	ENSCHIG00000020388	ID=gene:ENSCHIG00000020388	TMEM199
19_19650001_19700000	0.392875	19	19681124	19682030	ENSCHIG00000025092	ID=gene:ENSCHIG00000025092	SEBOX
19_19650001_19700000	0.392875	19	19683452	19686194	ENSCHIG00000014507	ID=gene:ENSCHIG00000014507	VTN
19_19650001_19700000	0.392875	19	19689036	19710871	ENSCHIG00000002968	ID=gene:ENSCHIG00000002968	SARM1
19_19675001_19725000	0.401955	19	19715202	19721270	ENSCHIG00000020848	ID=gene:ENSCHIG00000020848	SLC46A1
19_19725001_19775000	0.381569	19	19773394	19796488	ENSCHIG00000012840	ID=gene:ENSCHIG00000012840	SLC13A2
19_20150001_20200000	0.378341	19	20149409	20176931	ENSCHIG00000010605	ID=gene:ENSCHIG00000010605	SEZ6
19_20525001_20575000	0.642426	19	20571702	20624958	ENSCHIG00000017203	ID=gene:ENSCHIG00000017203	TAOK1
19_20600001_20650000	0.555572	19	20640343	20644164	ENSCHIG00000019260	ID=gene:ENSCHIG00000019260	ABHD15
19_20600001_20650000	0.555572	19	20646227	20650181	ENSCHIG00000008978	ID=gene:ENSCHIG00000008978	TP53I13
19_21150001_21200000	0.418575	19	21151476	21192813	ENSCHIG00000008496	ID=gene:ENSCHIG00000008496	BLMH
19_21500001_21550000	0.397961	19	21529775	21671520	ENSCHIG00000023804	ID=gene:ENSCHIG00000023804	ABR
19_21500001_21550000	0.397961	19	21547570	21547699	ENSCHIG00000001358	ID=gene:ENSCHIG00000001358	RF00401
19_22000001_22050000	0.407342	19	21927392	22049669	ENSCHIG00000012420	ID=gene:ENSCHIG00000012420	VPS53
19_22025001_22075000	0.375217	19	22067199	22072470	ENSCHIG00000026623	ID=gene:ENSCHIG00000026623	RFLNB
19_22225001_22275000	0.375466	19	22123016	22240588	ENSCHIG00000009527	ID=gene:ENSCHIG00000009527	RPH3AL
19_22225001_22275000	0.375466	19	22271841	22294786	ENSCHIG00000009205	ID=gene:ENSCHIG00000009205	DOC2B
19_22325001_22375000	0.390946	19	22368916	22386333	ENSCHIG00000009252	ID=gene:ENSCHIG00000009252	CRK
19_22400001_22450000	0.458336	19	22398170	22420698	ENSCHIG00000023103	ID=gene:ENSCHIG00000023103	MYO1C
19_22400001_22450000	0.458336	19	22422815	22442244	ENSCHIG00000013342	ID=gene:ENSCHIG00000013342	INPP5K
19_22425001_22475000	0.466811	19	22456660	22475384	ENSCHIG00000019972	ID=gene:ENSCHIG00000019972	PITPNA
19_22750001_22800000	0.435512	19	22773864	22847884	ENSCHIG00000026067	ID=gene:ENSCHIG00000026067	RTN4RL1
19_22875001_22925000	0.524276	19	22872861	22875403	ENSCHIG00000015829	ID=gene:ENSCHIG00000015829	HIC1
19_22875001_22925000	0.524276	19	22877957	23077056	ENSCHIG00000021998	ID=gene:ENSCHIG00000021998	SMG6
19_23050001_23100000	0.376987	19	23087165	23091924	ENSCHIG00000017780	ID=gene:ENSCHIG00000017780	SRR
19_23050001_23100000	0.376987	19	23092284	23101048	ENSCHIG00000023935	ID=gene:ENSCHIG00000023935	TSR1
19_23050001_23100000	0.376987	19	23094300	23094392	ENSCHIG00000001699	ID=gene:ENSCHIG00000001699	RF00580
19_28050001_28100000	0.37141	19	28035195	28071034	ENSCHIG00000024947	ID=gene:ENSCHIG00000024947	PIK3R6
19_28050001_28100000	0.37141	19	28098408	28125959	ENSCHIG00000021617	ID=gene:ENSCHIG00000021617	PIK3R5
19_32875001_32925000	0.393376	19	32855195	32888182	ENSCHIG00000016430	ID=gene:ENSCHIG00000016430	LRRC75A
19_32875001_32925000	0.393376	19	32860803	32908630	ENSCHIG00000008034	ID=gene:ENSCHIG00000008034	TRPV2
19_32875001_32925000	0.393376	19	32889939	32890012	ENSCHIG00000000565	ID=gene:ENSCHIG00000000565	RF00571
19_32875001_32925000	0.393376	19	32890770	32890841	ENSCHIG00000003062	ID=gene:ENSCHIG00000003062	RF00277
19_32900001_32950000	0.405	19	32928020	32929033	ENSCHIG00000022841	ID=gene:ENSCHIG00000022841	UBB
19_32925001_32975000	0.443059	19	32961585	33007576	ENSCHIG00000011168	ID=gene:ENSCHIG00000011168	PIGL
19_33000001_33050000	0.384752	19	33024289	33122586	ENSCHIG00000009735	ID=gene:ENSCHIG00000009735	NCOR1
19_36425001_36475000	0.364381	19	36460072	36494424	ENSCHIG00000025815	ID=gene:ENSCHIG00000025815	KAT7
19_36575001_36625000	0.385172	19	36583634	36663254	ENSCHIG00000016662	ID=gene:ENSCHIG00000016662	SPOP
19_37200001_37250000	0.364487	19	37212414	37217837	ENSCHIG00000010936	ID=gene:ENSCHIG00000010936	GIP
19_37200001_37250000	0.364487	19	37231891	37239431	ENSCHIG00000014794	ID=gene:ENSCHIG00000014794	SNF8
19_37200001_37250000	0.364487	19	37242822	37255764	ENSCHIG00000003883	ID=gene:ENSCHIG00000003883	UBE2Z
19_41775001_41825000	0.36621	19	41770446	41777377	ENSCHIG00000007203	ID=gene:ENSCHIG00000007203	CNP
19_41775001_41825000	0.36621	19	41779900	41807614	ENSCHIG00000026453	ID=gene:ENSCHIG00000026453	DNAJC7
19_41775001_41825000	0.36621	19	41811670	41813654	ENSCHIG00000027127	ID=gene:ENSCHIG00000027127	NKIRAS2
19_41775001_41825000	0.36621	19	41816570	41827985	ENSCHIG00000013858	ID=gene:ENSCHIG00000013858	ZNF385C
19_42375001_42425000	0.367327	19	42374377	42382524	ENSCHIG00000009375	ID=gene:ENSCHIG00000009375	PLEKHH3
19_42375001_42425000	0.367327	19	42385125	42387074	ENSCHIG00000006150	ID=gene:ENSCHIG00000006150	CCR10
19_42375001_42425000	0.367327	19	42387947	42401295	ENSCHIG00000021718	ID=gene:ENSCHIG00000021718	CNTNAP1
19_42375001_42425000	0.367327	19	42405000	42424455	ENSCHIG00000021460	ID=gene:ENSCHIG00000021460	EZH1
19_42400001_42450000	0.387279	19	42446135	42447685	ENSCHIG00000009603	ID=gene:ENSCHIG00000009603	RAMP2
19_43050001_43100000	0.389753	19	43053001	43080974	ENSCHIG00000009291	ID=gene:ENSCHIG00000009291	DHX8
19_43050001_43100000	0.389753	19	43085390	43099399	ENSCHIG00000023037	ID=gene:ENSCHIG00000023037	ETV4
19_46525001_46575000	0.370342	19	46529192	46647649	ENSCHIG00000012645	ID=gene:ENSCHIG00000012645	TLK2
19_47875001_47925000	0.402812	19	47886635	47935616	ENSCHIG00000025852	ID=gene:ENSCHIG00000025852	ERN1
19_53200001_53250000	0.387603	19	53214060	53224817	ENSCHIG00000023556	ID=gene:ENSCHIG00000023556	TMC8
19_53200001_53250000	0.387603	19	53230037	53243603	ENSCHIG00000015724	ID=gene:ENSCHIG00000015724	TMC6
19_61025001_61075000	0.375235	19	61072312	61091254	ENSCHIG00000018158	ID=gene:ENSCHIG00000018158	SLC16A6
20_1800001_1850000	0.385976	20	1841553	1863296	ENSCHIG00000008171	ID=gene:ENSCHIG00000008171	INSYN2B
20_2175001_2225000	0.457384	20	2209125	2255843	ENSCHIG00000020683	ID=gene:ENSCHIG00000020683	LCP2
20_3250001_3300000	0.428911	20	3286007	3324119	ENSCHIG00000011455	ID=gene:ENSCHIG00000011455	FGF18
20_3700001_3750000	0.386188	20	3732867	3863688	ENSCHIG00000015807	ID=gene:ENSCHIG00000015807	FBXW11
20_4000001_4050000	0.442079	20	3903527	4031453	ENSCHIG00000022275	ID=gene:ENSCHIG00000022275	STK10
20_4025001_4075000	0.460781	20	4053879	4113576	ENSCHIG00000008177	ID=gene:ENSCHIG00000008177	UBTD2
20_4125001_4175000	0.605099	20	4156257	4273898	ENSCHIG00000017285	ID=gene:ENSCHIG00000017285	SH3PXD2B
20_13975001_14025000	0.398206	20	13943835	13995798	ENSCHIG00000012297	ID=gene:ENSCHIG00000012297	PPWD1
20_13975001_14025000	0.398206	20	14005282	14033821	ENSCHIG00000017610	ID=gene:ENSCHIG00000017610	CENPK
20_20350001_20400000	0.645403	20	20004564	20381745	ENSCHIG00000017295	ID=gene:ENSCHIG00000017295	PDE4D
20_20450001_20500000	0.41726	20	20497809	20793842	ENSCHIG00000000529	ID=gene:ENSCHIG00000000529	RAB3C
20_22225001_22275000	0.505519	20	22266105	22358187	ENSCHIG00000018553	ID=gene:ENSCHIG00000018553	MIER3
20_28675001_28725000	0.371438	20	28713967	28758446	ENSCHIG00000012020	ID=gene:ENSCHIG00000012020	EMB
20_31400001_31450000	0.372062	20	31426865	31434689	ENSCHIG00000015096	ID=gene:ENSCHIG00000015096	HMGCS1
20_31400001_31450000	0.372062	20	31445419	31471073	ENSCHIG00000017425	ID=gene:ENSCHIG00000017425	NIM1K
20_33600001_33650000	0.408148	20	33614694	33627722	ENSCHIG00000020994	ID=gene:ENSCHIG00000020994	CARD6
20_33600001_33650000	0.408148	20	33645923	33647842	ENSCHIG00000014444	ID=gene:ENSCHIG00000014444	RPL37
20_33600001_33650000	0.408148	20	33647611	33647690	ENSCHIG00000000675	ID=gene:ENSCHIG00000000675	RF00577
20_33625001_33675000	0.460876	20	33665566	33690885	ENSCHIG00000017495	ID=gene:ENSCHIG00000017495	PRKAA1
20_35850001_35900000	0.405274	20	35873654	35921943	ENSCHIG00000014349	ID=gene:ENSCHIG00000014349	LIFR
20_37600001_37650000	0.394086	20	37536650	37618247	ENSCHIG00000017045	ID=gene:ENSCHIG00000017045	SLC1A3
20_38975001_39025000	0.372935	20	39016914	39080965	ENSCHIG00000010864	ID=gene:ENSCHIG00000010864	PRLR
20_39775001_39825000	0.403484	20	39750397	39785550	ENSCHIG00000020709	ID=gene:ENSCHIG00000020709	SLC45A2
20_39800001_39850000	0.384118	20	39833318	40225505	ENSCHIG00000020502	ID=gene:ENSCHIG00000020502	ADAMTS12
20_40825001_40875000	0.409311	20	40868118	40946344	ENSCHIG00000024211	ID=gene:ENSCHIG00000024211	NPR3
20_41300001_41350000	0.41344	20	41255486	41332224	ENSCHIG00000008426	ID=gene:ENSCHIG00000008426	MTMR12
20_41325001_41375000	0.474602	20	41369634	41416820	ENSCHIG00000003544	ID=gene:ENSCHIG00000003544	GOLPH3
20_42050001_42100000	0.382602	20	41935817	42054941	ENSCHIG00000022226	ID=gene:ENSCHIG00000022226	DROSHA
20_46525001_46575000	0.364413	20	46550870	46689477	ENSCHIG00000011369	ID=gene:ENSCHIG00000011369	CDH9
20_48800001_48850000	0.38877	20	48849003	48961739	ENSCHIG00000024356	ID=gene:ENSCHIG00000024356	CDH10
20_51450001_51500000	0.369613	20	51005668	51488806	ENSCHIG00000014575	ID=gene:ENSCHIG00000014575	CDH12
20_53875001_53925000	0.464114	20	53298859	53908044	ENSCHIG00000020499	ID=gene:ENSCHIG00000020499	CDH18
20_56375001_56425000	0.403477	20	56208605	56416975	ENSCHIG00000023439	ID=gene:ENSCHIG00000023439	MYO10
20_56425001_56475000	0.400174	20	56450873	56605430	ENSCHIG00000021819	ID=gene:ENSCHIG00000021819	RETREG1
20_56575001_56625000	0.387176	20	56614117	56628291	ENSCHIG00000007951	ID=gene:ENSCHIG00000007951	ZNF622
20_66550001_66600000	0.375672	20	66523453	66557607	ENSCHIG00000012029	ID=gene:ENSCHIG00000012029	SRD5A1
20_66550001_66600000	0.375672	20	66558023	66591827	ENSCHIG00000019385	ID=gene:ENSCHIG00000019385	NSUN2
20_66625001_66675000	0.4039	20	66652927	66708330	ENSCHIG00000002861	ID=gene:ENSCHIG00000002861	UBE2QL1
20_68100001_68150000	0.377777	20	68133771	68133913	ENSCHIG00000002837	ID=gene:ENSCHIG00000002837	RF00402
21_4900001_4950000	0.36839	21	4861155	4906449	ENSCHIG00000020729	ID=gene:ENSCHIG00000020729	ALDH1A3
21_5925001_5975000	0.389552	21	5567192	5955054	ENSCHIG00000016863	ID=gene:ENSCHIG00000016863	ADAMTS17
21_15100001_15150000	0.404828	21	15119268	15367714	ENSCHIG00000025639	ID=gene:ENSCHIG00000025639	SV2B
21_21750001_21800000	0.489822	21	21741674	21793853	ENSCHIG00000015898	ID=gene:ENSCHIG00000015898	ALPK3
21_21775001_21825000	0.563203	21	21812043	21869954	ENSCHIG00000010176	ID=gene:ENSCHIG00000010176	SLC28A1
21_24400001_24450000	0.404994	21	24427525	24473119	ENSCHIG00000014631	ID=gene:ENSCHIG00000014631	BTBD1
21_31700001_31750000	0.410368	21	31684694	31729608	ENSCHIG00000019657	ID=gene:ENSCHIG00000019657	PSTPIP1
21_31700001_31750000	0.410368	21	31747055	31773941	ENSCHIG00000022583	ID=gene:ENSCHIG00000022583	TSPAN3
21_43750001_43800000	0.396654	21	43795514	43828603	ENSCHIG00000016948	ID=gene:ENSCHIG00000016948	EGLN3
21_54150001_54200000	0.479759	21	54179215	54186296	ENSCHIG00000008954	ID=gene:ENSCHIG00000008954	C14orf28
21_54175001_54225000	0.377548	21	54201591	54208793	ENSCHIG00000023507	ID=gene:ENSCHIG00000023507	KLHL28
21_54700001_54750000	0.427568	21	54672957	54742741	ENSCHIG00000010194	ID=gene:ENSCHIG00000010194	TP53BP1
21_54725001_54775000	0.489237	21	54759411	54759482	ENSCHIG00000011220	ID=gene:ENSCHIG00000011220	RF00604
21_54725001_54775000	0.489237	21	54767128	54787108	ENSCHIG00000016473	ID=gene:ENSCHIG00000016473	MAP1A
21_56125001_56175000	0.417697	21	56047549	56134614	ENSCHIG00000017489	ID=gene:ENSCHIG00000017489	FBLN5
21_56125001_56175000	0.417697	21	56149737	56218847	ENSCHIG00000023977	ID=gene:ENSCHIG00000023977	TRIP11
21_56200001_56250000	0.457098	21	56228908	56267067	ENSCHIG00000014470	ID=gene:ENSCHIG00000014470	ATXN3
21_56625001_56675000	0.423022	21	56485353	56665103	ENSCHIG00000015076	ID=gene:ENSCHIG00000015076	SLC24A4
21_59300001_59350000	0.366781	21	59299691	59345696	ENSCHIG00000015885	ID=gene:ENSCHIG00000015885	DICER1
21_63550001_63600000	0.371119	21	63474680	63574380	ENSCHIG00000019860	ID=gene:ENSCHIG00000019860	BCL11B
21_64425001_64475000	0.456676	21	64444663	64470905	ENSCHIG00000013547	ID=gene:ENSCHIG00000013547	YY1
21_64450001_64500000	0.424218	21	64479484	64493519	ENSCHIG00000013851	ID=gene:ENSCHIG00000013851	SLC25A29
21_64450001_64500000	0.424218	21	64495205	64495295	ENSCHIG00000009055	ID=gene:ENSCHIG00000009055	chi-mir-345
22_7500001_7550000	0.383214	22	7471112	7545492	ENSCHIG00000013784	ID=gene:ENSCHIG00000013784	FBXL2
22_7500001_7550000	0.383214	22	7549148	7611222	ENSCHIG00000021781	ID=gene:ENSCHIG00000021781	UBP1
22_10400001_10450000	0.451808	22	10342102	10427911	ENSCHIG00000011953	ID=gene:ENSCHIG00000011953	MLH1
22_10400001_10450000	0.451808	22	10428398	10430224	ENSCHIG00000006585	ID=gene:ENSCHIG00000006585	EPM2AIP1
22_13675001_13725000	0.370606	22	13703311	13715751	ENSCHIG00000025557	ID=gene:ENSCHIG00000025557	CTNNB1
22_13675001_13725000	0.370606	22	13722554	14204833	ENSCHIG00000013341	ID=gene:ENSCHIG00000013341	ULK4
22_14850001_14900000	0.418911	22	14817520	14880118	ENSCHIG00000011639	ID=gene:ENSCHIG00000011639	FAM198A
22_14875001_14925000	0.474079	22	14914445	14916186	ENSCHIG00000014384	ID=gene:ENSCHIG00000014384	POMGNT2
22_16100001_16150000	0.493914	22	16092084	16118079	ENSCHIG00000012194	ID=gene:ENSCHIG00000012194	TCAIM
22_16100001_16150000	0.493914	22	16143983	16152450	ENSCHIG00000012835	ID=gene:ENSCHIG00000012835	ZNF445
22_16200001_16250000	0.481203	22	16206172	16217826	ENSCHIG00000021862	ID=gene:ENSCHIG00000021862	ZKSCAN7
22_16225001_16275000	0.513404	22	16251935	16263441	ENSCHIG00000018227	ID=gene:ENSCHIG00000018227	ZNF197
22_16225001_16275000	0.513404	22	16270008	16275866	ENSCHIG00000012384	ID=gene:ENSCHIG00000012384	ZNF35
22_16275001_16325000	0.575463	22	16320170	16327811	ENSCHIG00000013113	ID=gene:ENSCHIG00000013113	KIAA1143
22_16300001_16350000	0.414763	22	16334853	16386123	ENSCHIG00000013210	ID=gene:ENSCHIG00000013210	KIF15
22_16625001_16675000	0.428583	22	16637799	16644237	ENSCHIG00000016016	ID=gene:ENSCHIG00000016016	PRRT3
22_16625001_16675000	0.428583	22	16645805	16653077	ENSCHIG00000013908	ID=gene:ENSCHIG00000013908	CRELD1
22_16625001_16675000	0.428583	22	16653905	16665164	ENSCHIG00000008351	ID=gene:ENSCHIG00000008351	IL17RC
22_16625001_16675000	0.428583	22	16666638	16676479	ENSCHIG00000006313	ID=gene:ENSCHIG00000006313	IL17RE
22_16700001_16750000	0.411434	22	16704314	16712546	ENSCHIG00000026027	ID=gene:ENSCHIG00000026027	RPUSD3
22_16700001_16750000	0.411434	22	16742720	16746688	ENSCHIG00000015714	ID=gene:ENSCHIG00000015714	ARPC4
22_16725001_16775000	0.445282	22	16750813	16759646	ENSCHIG00000012388	ID=gene:ENSCHIG00000012388	TADA3
22_16725001_16775000	0.445282	22	16773548	16783084	ENSCHIG00000018171	ID=gene:ENSCHIG00000018171	CAMK1
22_16750001_16800000	0.379753	22	16781979	16786999	ENSCHIG00000022673	ID=gene:ENSCHIG00000022673	OGG1
22_16750001_16800000	0.379753	22	16789633	16802356	ENSCHIG00000013470	ID=gene:ENSCHIG00000013470	BRPF1
22_17575001_17625000	0.404767	22	17594805	17603403	ENSCHIG00000007774	ID=gene:ENSCHIG00000007774	OXTR
22_17575001_17625000	0.404767	22	17610495	17622539	ENSCHIG00000010009	ID=gene:ENSCHIG00000010009	CAV3
22_29100001_29150000	0.373984	22	29145723	29218588	ENSCHIG00000026041	ID=gene:ENSCHIG00000026041	RYBP
22_31525001_31575000	0.518361	22	31527873	31755428	ENSCHIG00000022111	ID=gene:ENSCHIG00000022111	MITF
22_32125001_32175000	0.395348	22	32128097	32329901	ENSCHIG00000015488	ID=gene:ENSCHIG00000015488	FRMD4B
22_34925001_34975000	0.414162	22	34955256	35069659	ENSCHIG00000012710	ID=gene:ENSCHIG00000012710	LRIG1
22_42250001_42300000	0.497211	22	42293867	42552828	ENSCHIG00000010846	ID=gene:ENSCHIG00000010846	C3orf67
22_42575001_42625000	0.416709	22	42617992	42664843	ENSCHIG00000010042	ID=gene:ENSCHIG00000010042	FAM3D
22_47700001_47750000	0.406051	22	47664626	47701760	ENSCHIG00000015193	ID=gene:ENSCHIG00000015193	PRKCD
22_47950001_48000000	0.477126	22	47968526	47984181	ENSCHIG00000013634	ID=gene:ENSCHIG00000013634	ITIH4
22_47950001_48000000	0.477126	22	47988104	48001693	ENSCHIG00000024683	ID=gene:ENSCHIG00000024683	ITIH3
22_48525001_48575000	0.4661	22	48472877	48529402	ENSCHIG00000017539	ID=gene:ENSCHIG00000017539	NISCH
22_48525001_48575000	0.4661	22	48530483	48534051	ENSCHIG00000019356	ID=gene:ENSCHIG00000019356	TNNC1
22_48525001_48575000	0.4661	22	48542604	48551322	ENSCHIG00000022875	ID=gene:ENSCHIG00000022875	SEMA3G
22_48525001_48575000	0.4661	22	48563337	48573794	ENSCHIG00000012799	ID=gene:ENSCHIG00000012799	PHF7
22_48550001_48600000	0.407529	22	48585001	48662008	ENSCHIG00000013326	ID=gene:ENSCHIG00000013326	DNAH1
22_50250001_50300000	0.364258	22	50238449	50271325	ENSCHIG00000021949	ID=gene:ENSCHIG00000021949	SEMA3F
22_50250001_50300000	0.364258	22	50298614	50322374	ENSCHIG00000018435	ID=gene:ENSCHIG00000018435	RBM5
22_52300001_52350000	0.418896	22	52251294	52300365	ENSCHIG00000007945	ID=gene:ENSCHIG00000007945	SCAP
22_52300001_52350000	0.418896	22	52300990	52322902	ENSCHIG00000009776	ID=gene:ENSCHIG00000009776	PTPN23
22_52300001_52350000	0.418896	22	52347407	52368606	ENSCHIG00000010177	ID=gene:ENSCHIG00000010177	KLHL18
22_53975001_54025000	0.504032	22	54005792	54006667	ENSCHIG00000012211	ID=gene:ENSCHIG00000012211	TMEM158
22_54200001_54250000	0.365132	22	54178343	54207962	ENSCHIG00000012995	ID=gene:ENSCHIG00000012995	EXOSC7
22_54200001_54250000	0.365132	22	54229013	54253455	ENSCHIG00000017405	ID=gene:ENSCHIG00000017405	ZDHHC3
22_54225001_54275000	0.396329	22	54273957	54278964	ENSCHIG00000010397	ID=gene:ENSCHIG00000010397	TMEM42
22_56425001_56475000	0.448732	22	56454088	56516884	ENSCHIG00000006954	ID=gene:ENSCHIG00000006954	RAF1
22_56475001_56525000	0.450482	22	56518780	56561374	ENSCHIG00000021098	ID=gene:ENSCHIG00000021098	MKRN2
22_57300001_57350000	0.372015	22	57232945	57340201	ENSCHIG00000008676	ID=gene:ENSCHIG00000008676	NR2C2
22_60075001_60125000	0.493229	22	60068911	60095322	ENSCHIG00000010303	ID=gene:ENSCHIG00000010303	UROC1
22_60075001_60125000	0.493229	22	60101312	60127405	ENSCHIG00000007131	ID=gene:ENSCHIG00000007131	ZXDC
22_60100001_60150000	0.590734	22	60125418	60135451	ENSCHIG00000014946	ID=gene:ENSCHIG00000014946	SLC41A3
22_60100001_60150000	0.590734	22	60147732	60171811	ENSCHIG00000007932	ID=gene:ENSCHIG00000007932	ALDH1L1
22_60175001_60225000	0.399463	22	60218659	60226345	ENSCHIG00000022291	ID=gene:ENSCHIG00000022291	KLF15
23_100001_150000	0.373568	23	121556	154864	ENSCHIG00000013023	ID=gene:ENSCHIG00000013023	DUSP22
23_225001_275000	0.41581	23	236427	336686	ENSCHIG00000013305	ID=gene:ENSCHIG00000013305	EXOC2
23_2250001_2300000	0.420718	23	2290389	2349570	ENSCHIG00000008467	ID=gene:ENSCHIG00000008467	RREB1
23_2400001_2450000	0.454561	23	2400907	2440407	ENSCHIG00000021103	ID=gene:ENSCHIG00000021103	CAGE1
23_2400001_2450000	0.454561	23	2441066	2468673	ENSCHIG00000001534	ID=gene:ENSCHIG00000001534	RIOK1
23_3175001_3225000	0.382602	23	3185839	3211775	ENSCHIG00000018139	ID=gene:ENSCHIG00000018139	SLC35B3
23_4675001_4725000	0.420431	23	4706744	4725653	ENSCHIG00000018307	ID=gene:ENSCHIG00000018307	TFAP2A
23_5050001_5100000	0.498447	23	5024787	5080888	ENSCHIG00000018356	ID=gene:ENSCHIG00000018356	SYCP2L
23_5050001_5100000	0.498447	23	5090208	5138499	ENSCHIG00000002858	ID=gene:ENSCHIG00000002858	ELOVL2
23_5375001_5425000	0.44193	23	5212530	5407498	ENSCHIG00000021114	ID=gene:ENSCHIG00000021114	NEDD9
23_10175001_10225000	0.421204	23	10218089	10240232	ENSCHIG00000024101	ID=gene:ENSCHIG00000024101	STMND1
23_10475001_10525000	0.395308	23	10361848	10509815	ENSCHIG00000026734	ID=gene:ENSCHIG00000026734	CAP2
23_10500001_10550000	0.44613	23	10536236	10544004	ENSCHIG00000010066	ID=gene:ENSCHIG00000010066	FAM8A1
23_10625001_10675000	0.391374	23	10643625	10837521	ENSCHIG00000008522	ID=gene:ENSCHIG00000008522	KIF13A
23_35175001_35225000	0.370447	23	35202479	35627840	ENSCHIG00000023478	ID=gene:ENSCHIG00000023478	KIF6
23_36275001_36325000	0.371007	23	36279284	36306456	ENSCHIG00000018327	ID=gene:ENSCHIG00000018327	GLO1
23_37025001_37075000	0.522596	23	36739397	37055167	ENSCHIG00000015478	ID=gene:ENSCHIG00000015478	ZFAND3
23_38100001_38150000	0.397935	23	38106240	38132248	ENSCHIG00000015827	ID=gene:ENSCHIG00000015827	RAB44
23_38300001_38350000	0.499694	23	38327737	38361691	ENSCHIG00000022727	ID=gene:ENSCHIG00000022727	KCTD20
23_40725001_40775000	0.494836	23	40761157	40765933	ENSCHIG00000017878	ID=gene:ENSCHIG00000017878	MLN
23_40725001_40775000	0.494836	23	40774236	40791856	ENSCHIG00000017649	ID=gene:ENSCHIG00000017649	LEMD2
23_40850001_40900000	0.390436	23	40848429	40874434	ENSCHIG00000009060	ID=gene:ENSCHIG00000009060	UQCC2
23_40850001_40900000	0.390436	23	40876135	40943014	ENSCHIG00000007818	ID=gene:ENSCHIG00000007818	ITPR3
23_41150001_41200000	0.398133	23	41196450	41198351	ENSCHIG00000003375	ID=gene:ENSCHIG00000003375	ZBTB22
23_41150001_41200000	0.398133	23	41199356	41210804	ENSCHIG00000010108	ID=gene:ENSCHIG00000010108	TAPBP
23_41375001_41425000	0.375608	23	41390898	41399125	ENSCHIG00000013946	ID=gene:ENSCHIG00000013946	BRD2
23_41375001_41425000	0.375608	23	41415870	41420259	ENSCHIG00000009464	ID=gene:ENSCHIG00000009464	HLA-DMA
23_41475001_41525000	0.41751	23	41490176	41496621	ENSCHIG00000021513	ID=gene:ENSCHIG00000021513	PSMB9
23_41475001_41525000	0.41751	23	41497225	41505487	ENSCHIG00000021983	ID=gene:ENSCHIG00000021983	TAP1
23_41475001_41525000	0.41751	23	41507085	41510217	ENSCHIG00000012829	ID=gene:ENSCHIG00000012829	PSMB8
23_41500001_41550000	0.460259	23	41539144	41551597	ENSCHIG00000010527	ID=gene:ENSCHIG00000010527	HLA-DOB
24_250001_300000	0.452145	24	221751	299632	ENSCHIG00000021859	ID=gene:ENSCHIG00000021859	PARD6G
24_700001_750000	0.440359	24	655785	742252	ENSCHIG00000020951	ID=gene:ENSCHIG00000020951	NFATC1
24_10275001_10325000	0.365075	24	10307247	10385458	ENSCHIG00000009966	ID=gene:ENSCHIG00000009966	CDH19
24_15600001_15650000	0.364778	24	15601394	15601692	ENSCHIG00000006405	ID=gene:ENSCHIG00000006405	RF00017
24_26375001_26425000	0.405705	24	26382541	26434760	ENSCHIG00000021926	ID=gene:ENSCHIG00000021926	DSC3
24_32875001_32925000	0.397245	24	32884714	32985320	ENSCHIG00000009120	ID=gene:ENSCHIG00000009120	TTC39C
24_33025001_33075000	0.369582	24	33026409	33281457	ENSCHIG00000013633	ID=gene:ENSCHIG00000013633	LAMA3
24_33450001_33500000	0.385243	24	33469894	33489038	ENSCHIG00000009312	ID=gene:ENSCHIG00000009312	RIOK3
24_33450001_33500000	0.385243	24	33492637	33606866	ENSCHIG00000011954	ID=gene:ENSCHIG00000011954	TMEM241
24_39625001_39675000	0.379653	24	39636441	39638225	ENSCHIG00000004586	ID=gene:ENSCHIG00000004586	TMEM200C
24_42100001_42150000	0.403378	24	42148146	42230459	ENSCHIG00000000146	ID=gene:ENSCHIG00000000146	RAB31
24_48900001_48950000	0.410677	24	48925274	49312931	ENSCHIG00000001838	ID=gene:ENSCHIG00000001838	DYM
24_61775001_61825000	0.391223	24	61778686	61820004	ENSCHIG00000020825	ID=gene:ENSCHIG00000020825	KDSR
24_61800001_61850000	0.429966	24	61841420	61871310	ENSCHIG00000003788	ID=gene:ENSCHIG00000003788	VPS4B
25_350001_400000	0.389644	25	381628	401293	ENSCHIG00000007868	ID=gene:ENSCHIG00000007868	RAB11FIP3
25_375001_425000	0.405351	25	416036	421579	ENSCHIG00000020457	ID=gene:ENSCHIG00000020457	CAPN15
25_3775001_3825000	0.562401	25	3778183	3787801	ENSCHIG00000013270	ID=gene:ENSCHIG00000013270	SEPT12
25_3775001_3825000	0.562401	25	3796634	3801937	ENSCHIG00000005396	ID=gene:ENSCHIG00000005396	ROGDI
25_3775001_3825000	0.562401	25	3804452	3832830	ENSCHIG00000023808	ID=gene:ENSCHIG00000023808	GLYR1
25_3800001_3850000	0.713339	25	3838068	3864462	ENSCHIG00000024105	ID=gene:ENSCHIG00000024105	UBN1
25_3825001_3875000	0.713731	25	3867440	3914390	ENSCHIG00000011770	ID=gene:ENSCHIG00000011770	PPL
25_8350001_8400000	0.429418	25	8372381	8554388	ENSCHIG00000017828	ID=gene:ENSCHIG00000017828	GRIN2A
25_24675001_24725000	0.386671	25	24700324	24709791	ENSCHIG00000016272	ID=gene:ENSCHIG00000016272	KDM8
25_24675001_24725000	0.386671	25	24714262	24749296	ENSCHIG00000019879	ID=gene:ENSCHIG00000019879	NSMCE1
25_26000001_26050000	0.444066	25	26000151	26034761	ENSCHIG00000015325	ID=gene:ENSCHIG00000015325	SGF29
25_26000001_26050000	0.444066	25	26040530	26048015	ENSCHIG00000021644	ID=gene:ENSCHIG00000021644	CORO1A
25_26050001_26100000	0.483541	25	26088327	26100097	ENSCHIG00000016099	ID=gene:ENSCHIG00000016099	MAPK3
25_26050001_26100000	0.483541	25	26096660	26101986	ENSCHIG00000014168	ID=gene:ENSCHIG00000014168	GDPD3
25_26150001_26200000	0.422631	25	26150022	26156280	ENSCHIG00000015596	ID=gene:ENSCHIG00000015596	FAM57B
25_26150001_26200000	0.422631	25	26165459	26169407	ENSCHIG00000012920	ID=gene:ENSCHIG00000012920	DOC2A
25_26150001_26200000	0.422631	25	26170178	26177508	ENSCHIG00000017542	ID=gene:ENSCHIG00000017542	INO80E
25_26150001_26200000	0.422631	25	26178228	26180839	ENSCHIG00000011597	ID=gene:ENSCHIG00000011597	HIRIP3
25_26150001_26200000	0.422631	25	26182524	26196008	ENSCHIG00000015173	ID=gene:ENSCHIG00000015173	TAOK2
25_26250001_26300000	0.389933	25	26252996	26266058	ENSCHIG00000023558	ID=gene:ENSCHIG00000023558	KCTD13
25_26250001_26300000	0.389933	25	26266854	26270392	ENSCHIG00000012171	ID=gene:ENSCHIG00000012171	ASPHD1
25_26250001_26300000	0.389933	25	26272385	26291778	ENSCHIG00000024594	ID=gene:ENSCHIG00000024594	SEZ6L2
25_26250001_26300000	0.389933	25	26298271	26300788	ENSCHIG00000019243	ID=gene:ENSCHIG00000019243	CDIPT
25_26275001_26325000	0.393066	25	26313268	26324866	ENSCHIG00000007963	ID=gene:ENSCHIG00000007963	MVP
25_26375001_26425000	0.367351	25	26390001	26394654	ENSCHIG00000011474	ID=gene:ENSCHIG00000011474	C16orf54
25_26750001_26800000	0.534164	25	26781806	26790386	ENSCHIG00000020315	ID=gene:ENSCHIG00000020315	PHKG2
25_26750001_26800000	0.534164	25	26790772	26794474	ENSCHIG00000014365	ID=gene:ENSCHIG00000014365	CCDC189
25_26750001_26800000	0.534164	25	26795160	26806472	ENSCHIG00000008152	ID=gene:ENSCHIG00000008152	RNF40
25_26775001_26825000	0.569691	25	26814316	26817112	ENSCHIG00000026259	ID=gene:ENSCHIG00000026259	ZNF629
25_33200001_33250000	0.38944	25	33247525	33249067	ENSCHIG00000018876	ID=gene:ENSCHIG00000018876	TMEM270
25_33300001_33350000	0.444463	25	33311943	33312602	ENSCHIG00000004105	ID=gene:ENSCHIG00000004105	CLDN3
25_33300001_33350000	0.444463	25	33335414	33339596	ENSCHIG00000022708	ID=gene:ENSCHIG00000022708	ABHD11
25_33325001_33375000	0.431538	25	33355839	33365580	ENSCHIG00000011358	ID=gene:ENSCHIG00000011358	STX1A
25_33325001_33375000	0.431538	25	33366261	33378232	ENSCHIG00000020261	ID=gene:ENSCHIG00000020261	BUD23
25_33325001_33375000	0.431538	25	33367684	33367812	ENSCHIG00000006702	ID=gene:ENSCHIG00000006702	RF00601
25_35500001_35550000	0.423326	25	35499131	35506501	ENSCHIG00000020179	ID=gene:ENSCHIG00000020179	ALKBH4
25_35500001_35550000	0.423326	25	35511499	35516561	ENSCHIG00000010053	ID=gene:ENSCHIG00000010053	ORAI2
25_35500001_35550000	0.423326	25	35542358	35565610	ENSCHIG00000023221	ID=gene:ENSCHIG00000023221	PRKRIP1
25_36450001_36500000	0.380293	25	36456306	36460070	ENSCHIG00000011172	ID=gene:ENSCHIG00000011172	AP1S1
25_36450001_36500000	0.380293	25	36474880	36480449	ENSCHIG00000020858	ID=gene:ENSCHIG00000020858	SERPINE1
25_36475001_36525000	0.400207	25	36508489	36510753	ENSCHIG00000016250	ID=gene:ENSCHIG00000016250	TRIM56
25_36625001_36675000	0.477495	25	36638332	36642776	ENSCHIG00000019677	ID=gene:ENSCHIG00000019677	ACHE
25_36625001_36675000	0.477495	25	36643240	36644084	ENSCHIG00000019868	ID=gene:ENSCHIG00000019868	UFSP1
25_36625001_36675000	0.477495	25	36644652	36657564	ENSCHIG00000010495	ID=gene:ENSCHIG00000010495	SRRT
25_36625001_36675000	0.477495	25	36659165	36662686	ENSCHIG00000013618	ID=gene:ENSCHIG00000013618	TRIP6
25_36625001_36675000	0.477495	25	36662199	36671860	ENSCHIG00000026898	ID=gene:ENSCHIG00000026898	SLC12A9
25_36650001_36700000	0.376229	25	36685237	36701380	ENSCHIG00000021646	ID=gene:ENSCHIG00000021646	EPHB4
25_36750001_36800000	0.403892	25	36758122	36758544	ENSCHIG00000013484	ID=gene:ENSCHIG00000013484	POP7
25_36750001_36800000	0.403892	25	36772762	36779408	ENSCHIG00000010270	ID=gene:ENSCHIG00000010270	GIGYF1
25_36750001_36800000	0.403892	25	36778815	36784758	ENSCHIG00000002627	ID=gene:ENSCHIG00000002627	GNB2
25_36750001_36800000	0.403892	25	36795643	36807520	ENSCHIG00000017510	ID=gene:ENSCHIG00000017510	ACTL6B
25_36775001_36825000	0.383221	25	36805661	36818869	ENSCHIG00000012827	ID=gene:ENSCHIG00000012827	TFR2
25_36775001_36825000	0.383221	25	36820325	36824784	ENSCHIG00000012056	ID=gene:ENSCHIG00000012056	MOSPD3
25_37325001_37375000	0.41927	25	37326191	37330418	ENSCHIG00000009096	ID=gene:ENSCHIG00000009096	AZGP1
25_37325001_37375000	0.41927	25	37347304	37348134	ENSCHIG00000005791	ID=gene:ENSCHIG00000005791	GJC3
25_37325001_37375000	0.41927	25	37353445	37367780	ENSCHIG00000013337	ID=gene:ENSCHIG00000013337	TRIM4
25_37350001_37400000	0.404806	25	37381904	37382830	ENSCHIG00000010371	ID=gene:ENSCHIG00000010371	OR2AE1
25_37975001_38025000	0.400517	25	37998355	38025042	ENSCHIG00000026332	ID=gene:ENSCHIG00000026332	KPNA7
25_38950001_39000000	0.378294	25	38951245	38990552	ENSCHIG00000017502	ID=gene:ENSCHIG00000017502	USP42
25_38950001_39000000	0.378294	25	38995462	39061519	ENSCHIG00000025012	ID=gene:ENSCHIG00000025012	CYTH3
26_1_50000	0.457498	26	11137	25302	ENSCHIG00000000325	ID=gene:ENSCHIG00000000325	SYCE1
26_1_50000	0.457498	26	42282	53102	ENSCHIG00000000393	ID=gene:ENSCHIG00000000393	CYP2E1
26_4700001_4750000	0.525648	26	4741429	4760021	ENSCHIG00000013085	ID=gene:ENSCHIG00000013085	CLRN3
26_6825001_6875000	0.373833	26	6835415	6845981	ENSCHIG00000011668	ID=gene:ENSCHIG00000011668	TEX36
26_10525001_10575000	0.397654	26	10427974	10534438	ENSCHIG00000017963	ID=gene:ENSCHIG00000017963	FGFR2
26_14325001_14375000	0.415592	26	14290322	14367475	ENSCHIG00000014429	ID=gene:ENSCHIG00000014429	PDZD8
26_14325001_14375000	0.415592	26	14373355	14414587	ENSCHIG00000024050	ID=gene:ENSCHIG00000024050	SLC18A2
26_21375001_21425000	0.409319	26	21288888	21420809	ENSCHIG00000020008	ID=gene:ENSCHIG00000020008	ADD3
26_29500001_29550000	0.428185	26	29366739	29542701	ENSCHIG00000016955	ID=gene:ENSCHIG00000016955	BTRC
26_29600001_29650000	0.385266	26	29649012	29653068	ENSCHIG00000023740	ID=gene:ENSCHIG00000023740	LBX1
26_32700001_32750000	0.366802	26	32696057	32700160	ENSCHIG00000024678	ID=gene:ENSCHIG00000024678	SFRP5
26_32700001_32750000	0.366802	26	32708804	32728193	ENSCHIG00000015749	ID=gene:ENSCHIG00000015749	ZFYVE27
26_32700001_32750000	0.366802	26	32746584	32747105	ENSCHIG00000019321	ID=gene:ENSCHIG00000019321	MARVELD1
26_32975001_33025000	0.366704	26	32982216	33010724	ENSCHIG00000011876	ID=gene:ENSCHIG00000011876	RRP12
26_33000001_33050000	0.367204	26	33036324	33037013	ENSCHIG00000009856	ID=gene:ENSCHIG00000009856	FRAT2
26_33000001_33050000	0.367204	26	33048594	33049424	ENSCHIG00000008538	ID=gene:ENSCHIG00000008538	FRAT1
26_44250001_44300000	0.403753	26	44250014	44502171	ENSCHIG00000012195	ID=gene:ENSCHIG00000012195	PRKG1
27_3500001_3550000	0.385233	27	3512428	3579820	ENSCHIG00000023454	ID=gene:ENSCHIG00000023454	UBE2E1
27_3550001_3600000	0.502636	27	3585198	3606151	ENSCHIG00000012221	ID=gene:ENSCHIG00000012221	NKIRAS1
27_5400001_5450000	0.440039	27	5262988	5443719	ENSCHIG00000011887	ID=gene:ENSCHIG00000011887	RARB
27_5400001_5450000	0.440039	27	5445321	5497221	ENSCHIG00000021091	ID=gene:ENSCHIG00000021091	TOP2B
27_9975001_10025000	0.381541	27	9653174	10021888	ENSCHIG00000022017	ID=gene:ENSCHIG00000022017	ZMAT4
27_10700001_10750000	0.39513	27	10625180	10726935	ENSCHIG00000014976	ID=gene:ENSCHIG00000014976	ADAM18
27_11225001_11275000	0.553485	27	11269673	11462628	ENSCHIG00000001217	ID=gene:ENSCHIG00000001217	ADAM32
27_11450001_11500000	0.386142	27	11478031	11572843	ENSCHIG00000019633	ID=gene:ENSCHIG00000019633	ADAM9
27_11550001_11600000	0.474138	27	11573445	11579509	ENSCHIG00000022268	ID=gene:ENSCHIG00000022268	TM2D2
27_11550001_11600000	0.474138	27	11582034	11593860	ENSCHIG00000014811	ID=gene:ENSCHIG00000014811	HTRA4
27_11550001_11600000	0.474138	27	11597838	11645298	ENSCHIG00000025414	ID=gene:ENSCHIG00000025414	PLEKHA2
27_11675001_11725000	0.444541	27	11718731	11774686	ENSCHIG00000024372	ID=gene:ENSCHIG00000024372	TACC1
27_18375001_18425000	0.413016	27	18375768	18494486	ENSCHIG00000014991	ID=gene:ENSCHIG00000014991	WRN
27_30400001_30450000	0.384098	27	30391272	30438512	ENSCHIG00000012552	ID=gene:ENSCHIG00000012552	CENPU
27_30400001_30450000	0.384098	27	30439119	30483899	ENSCHIG00000016242	ID=gene:ENSCHIG00000016242	PRIMPOL
27_37700001_37750000	0.370493	27	37746224	37751700	ENSCHIG00000018924	ID=gene:ENSCHIG00000018924	SPCS3
27_37725001_37775000	0.383821	27	37765119	37806874	ENSCHIG00000014279	ID=gene:ENSCHIG00000014279	ASB5
28_775001_825000	0.381455	28	824057	851872	ENSCHIG00000010998	ID=gene:ENSCHIG00000010998	CXCL12
28_1350001_1400000	0.383006	28	1356745	1362620	ENSCHIG00000018968	ID=gene:ENSCHIG00000018968	OR13A1
28_1350001_1400000	0.383006	28	1383410	1430118	ENSCHIG00000023024	ID=gene:ENSCHIG00000023024	ALOX5
28_2100001_2150000	0.404751	28	2065246	2130105	ENSCHIG00000009859	ID=gene:ENSCHIG00000009859	ERCC6
28_2450001_2500000	0.398885	28	2387483	2458234	ENSCHIG00000020695	ID=gene:ENSCHIG00000020695	VSTM4
28_2475001_2525000	0.451138	28	2523598	2541192	ENSCHIG00000016959	ID=gene:ENSCHIG00000016959	LRRC18
28_4150001_4200000	0.388386	28	4150950	4165213	ENSCHIG00000000413	ID=gene:ENSCHIG00000000413	MMRN2
28_4150001_4200000	0.388386	28	4176153	4230559	ENSCHIG00000000448	ID=gene:ENSCHIG00000000448	BMPR1A
28_14600001_14650000	0.399775	28	14647446	14649312	ENSCHIG00000005405	ID=gene:ENSCHIG00000005405	COMTD1
28_14625001_14675000	0.398962	28	14652029	14668653	ENSCHIG00000013328	ID=gene:ENSCHIG00000013328	VDAC2
28_14650001_14700000	0.476378	28	14698553	14749776	ENSCHIG00000012189	ID=gene:ENSCHIG00000012189	SAMD8
28_14725001_14775000	0.470307	28	14761703	14764415	ENSCHIG00000024051	ID=gene:ENSCHIG00000024051	DUSP13
28_16050001_16100000	0.469395	28	16096245	16161396	ENSCHIG00000016144	ID=gene:ENSCHIG00000016144	USP54
28_19050001_19100000	0.413712	28	19032818	19053077	ENSCHIG00000000417	ID=gene:ENSCHIG00000000417	EIF4EBP2
28_19050001_19100000	0.413712	28	19087075	19154940	ENSCHIG00000009889	ID=gene:ENSCHIG00000009889	LRRC20
28_19225001_19275000	0.386235	28	19209996	19245496	ENSCHIG00000016191	ID=gene:ENSCHIG00000016191	PPA1
28_19225001_19275000	0.386235	28	19272567	19280000	ENSCHIG00000018882	ID=gene:ENSCHIG00000018882	SAR1A
28_19250001_19300000	0.376351	28	19284711	19291815	ENSCHIG00000000064	ID=gene:ENSCHIG00000000064	TYSND1
28_19675001_19725000	0.390025	28	19717735	19799463	ENSCHIG00000014391	ID=gene:ENSCHIG00000014391	FAM241B
28_26075001_26125000	0.417933	28	26106549	26106639	ENSCHIG00000001112	ID=gene:ENSCHIG00000001112	MIR1296
28_32250001_32300000	0.406561	28	32278502	32323844	ENSCHIG00000023251	ID=gene:ENSCHIG00000023251	BMS1
28_32700001_32750000	0.627381	28	32728013	32801203	ENSCHIG00000011236	ID=gene:ENSCHIG00000011236	CHRM3
28_42750001_42800000	0.450011	28	42776473	42872625	ENSCHIG00000011162	ID=gene:ENSCHIG00000011162	PGBD5
28_43750001_43800000	0.388042	28	43707954	43762514	ENSCHIG00000026250	ID=gene:ENSCHIG00000026250	NUP133
29_450001_500000	0.37518	29	475200	502252	ENSCHIG00000025656	ID=gene:ENSCHIG00000025656	VSTM5
29_550001_600000	0.39842	29	555698	575002	ENSCHIG00000016176	ID=gene:ENSCHIG00000016176	C11orf54
29_550001_600000	0.39842	29	584385	589193	ENSCHIG00000026408	ID=gene:ENSCHIG00000026408	TAF1D
29_550001_600000	0.39842	29	589673	589800	ENSCHIG00000002906	ID=gene:ENSCHIG00000002906	RF00561
29_550001_600000	0.39842	29	591507	591637	ENSCHIG00000002990	ID=gene:ENSCHIG00000002990	RF00425
29_550001_600000	0.39842	29	591782	591852	ENSCHIG00000000892	ID=gene:ENSCHIG00000000892	RF01161
29_550001_600000	0.39842	29	592421	592557	ENSCHIG00000004397	ID=gene:ENSCHIG00000004397	RF00393
29_550001_600000	0.39842	29	593030	593163	ENSCHIG00000003079	ID=gene:ENSCHIG00000003079	RF00408
29_550001_600000	0.39842	29	593411	593483	ENSCHIG00000009113	ID=gene:ENSCHIG00000009113	RF00342
29_550001_600000	0.39842	29	593712	593833	ENSCHIG00000004178	ID=gene:ENSCHIG00000004178	RF00421
29_550001_600000	0.39842	29	594510	640485	ENSCHIG00000017706	ID=gene:ENSCHIG00000017706	CEP295
29_23950001_24000000	0.4149	29	23953011	23965738	ENSCHIG00000024838	ID=gene:ENSCHIG00000024838	HTATIP2
29_25150001_25200000	0.365113	29	25157270	25208930	ENSCHIG00000024992	ID=gene:ENSCHIG00000024992	ZDHHC13
29_29075001_29125000	0.42678	29	29068802	29080642	ENSCHIG00000012632	ID=gene:ENSCHIG00000012632	ST3GAL4
29_29075001_29125000	0.42678	29	29090855	29228042	ENSCHIG00000003900	ID=gene:ENSCHIG00000003900	KIRREL3
29_39350001_39400000	0.413708	29	39380758	39389746	ENSCHIG00000003791	ID=gene:ENSCHIG00000003791	PAG-11
29_40575001_40625000	0.376102	29	40551535	40583311	ENSCHIG00000003036	ID=gene:ENSCHIG00000003036	MYRF
29_40575001_40625000	0.376102	29	40593273	40594415	ENSCHIG00000009155	ID=gene:ENSCHIG00000009155	FEN1
29_40575001_40625000	0.376102	29	40597232	40611041	ENSCHIG00000022314	ID=gene:ENSCHIG00000022314	FADS1
29_42100001_42150000	0.478784	29	42096009	42113987	ENSCHIG00000005227	ID=gene:ENSCHIG00000005227	HRASLS5
29_42425001_42475000	0.378671	29	42390403	42429128	ENSCHIG00000022420	ID=gene:ENSCHIG00000022420	ATL3
29_42750001_42800000	0.504661	29	42752823	42758825	ENSCHIG00000017528	ID=gene:ENSCHIG00000017528	CORO1B
29_42750001_42800000	0.504661	29	42759287	42767266	ENSCHIG00000009327	ID=gene:ENSCHIG00000009327	RPS6KB2
29_42750001_42800000	0.504661	29	42759793	42760778	ENSCHIG00000009500	ID=gene:ENSCHIG00000009500	PTPRCAP
29_42975001_43025000	0.390253	29	42977218	42993393	ENSCHIG00000019547	ID=gene:ENSCHIG00000019547	PLCB3
29_42975001_43025000	0.390253	29	42996258	43009283	ENSCHIG00000015400	ID=gene:ENSCHIG00000015400	BAD
29_42975001_43025000	0.390253	29	43010837	43015497	ENSCHIG00000017382	ID=gene:ENSCHIG00000017382	GPR137
29_42975001_43025000	0.390253	29	43016922	43022793	ENSCHIG00000026272	ID=gene:ENSCHIG00000026272	KCNK4
29_43975001_44025000	0.399266	29	43974616	43976040	ENSCHIG00000006241	ID=gene:ENSCHIG00000006241	TIGD3
29_43975001_44025000	0.399266	29	43988588	43993192	ENSCHIG00000015690	ID=gene:ENSCHIG00000015690	SLC25A45
29_43975001_44025000	0.399266	29	44000029	44025014	ENSCHIG00000013492	ID=gene:ENSCHIG00000013492	FRMD8
29_44050001_44100000	0.377692	29	44053692	44053749	ENSCHIG00000002870	ID=gene:ENSCHIG00000002870	RF01684
29_45000001_45050000	0.435745	29	45017477	45020050	ENSCHIG00000010492	ID=gene:ENSCHIG00000010492	CCDC87
29_45000001_45050000	0.435745	29	45019793	45033960	ENSCHIG00000015765	ID=gene:ENSCHIG00000015765	CCS
29_45000001_45050000	0.435745	29	45042980	45051473	ENSCHIG00000020952	ID=gene:ENSCHIG00000020952	RBM14
29_45025001_45075000	0.437401	29	45058757	45064436	ENSCHIG00000020613	ID=gene:ENSCHIG00000020613	RBM4
29_45050001_45100000	0.410028	29	45082310	45090326	ENSCHIG00000008907	ID=gene:ENSCHIG00000008907	RBM4B
29_45425001_45475000	0.373416	29	45425556	45434357	ENSCHIG00000013465	ID=gene:ENSCHIG00000013465	RHOD
29_45425001_45475000	0.373416	29	45472162	45563366	ENSCHIG00000018714	ID=gene:ENSCHIG00000018714	KDM2A
29_45550001_45600000	0.43263	29	45572911	45590865	ENSCHIG00000022667	ID=gene:ENSCHIG00000022667	GRK2
29_45550001_45600000	0.43263	29	45595414	45606348	ENSCHIG00000026806	ID=gene:ENSCHIG00000026806	ANKRD13D
29_45575001_45625000	0.433847	29	45607569	45614618	ENSCHIG00000016610	ID=gene:ENSCHIG00000016610	SSH3
29_45600001_45650000	0.449766	29	45649173	45651653	ENSCHIG00000017208	ID=gene:ENSCHIG00000017208	CLCF1
29_45625001_45675000	0.521565	29	45670838	45675898	ENSCHIG00000014454	ID=gene:ENSCHIG00000014454	RAD9A
29_45625001_45675000	0.521565	29	45671649	45679881	ENSCHIG00000012800	ID=gene:ENSCHIG00000012800	PPP1CA
29_45650001_45700000	0.388138	29	45684370	45685864	ENSCHIG00000023006	ID=gene:ENSCHIG00000023006	POLR2L
29_45650001_45700000	0.388138	29	45693008	45703371	ENSCHIG00000024083	ID=gene:ENSCHIG00000024083	PNPLA2
29_46350001_46400000	0.408263	29	46390265	46391689	ENSCHIG00000007197	ID=gene:ENSCHIG00000007197	GPR152
29_46350001_46400000	0.408263	29	46393685	46396791	ENSCHIG00000012267	ID=gene:ENSCHIG00000012267	CABP4
29_46375001_46425000	0.44203	29	46403103	46407702	ENSCHIG00000013846	ID=gene:ENSCHIG00000013846	TMEM134
29_46375001_46425000	0.44203	29	46424078	46436335	ENSCHIG00000000979	ID=gene:ENSCHIG00000000979	PITPNM1
29_46400001_46450000	0.439129	29	46439149	46440433	ENSCHIG00000021025	ID=gene:ENSCHIG00000021025	CDK2AP2
29_46400001_46450000	0.439129	29	46442898	46453188	ENSCHIG00000009106	ID=gene:ENSCHIG00000009106	CABP2
29_46475001_46525000	0.488167	29	46509250	46515995	ENSCHIG00000022888	ID=gene:ENSCHIG00000022888	NDUFV1
29_46500001_46550000	0.417474	29	46543334	46551307	ENSCHIG00000016769	ID=gene:ENSCHIG00000016769	ALDH3B2
29_46525001_46575000	0.427626	29	46562389	46571941	ENSCHIG00000026943	ID=gene:ENSCHIG00000026943	UNC93B1
29_46650001_46700000	0.364413	29	46620698	46681876	ENSCHIG00000014786	ID=gene:ENSCHIG00000014786	CHKA
29_47100001_47150000	0.445536	29	47139022	47144905	ENSCHIG00000024788	ID=gene:ENSCHIG00000024788	GAL
29_47125001_47175000	0.494007	29	47152198	47193381	ENSCHIG00000026439	ID=gene:ENSCHIG00000026439	TESMIN
29_47150001_47200000	0.39362	29	47199571	47242565	ENSCHIG00000015344	ID=gene:ENSCHIG00000015344	CPT1A
29_49900001_49950000	0.454324	29	49934860	49935085	ENSCHIG00000002335	ID=gene:ENSCHIG00000002335	RF01950
29_49925001_49975000	0.420957	29	49963135	49963249	ENSCHIG00000006713	ID=gene:ENSCHIG00000006713	RF01948
29_49925001_49975000	0.420957	29	49963578	49963773	ENSCHIG00000002930	ID=gene:ENSCHIG00000002930	RF01947
29_50125001_50175000	0.370477	29	49785177	50163766	ENSCHIG00000020793	ID=gene:ENSCHIG00000020793	KCNQ1
29_50150001_50200000	0.378161	29	50194121	50211267	ENSCHIG00000002319	ID=gene:ENSCHIG00000002319	TRPM5
29_50175001_50225000	0.44998	29	50212650	50213627	ENSCHIG00000011835	ID=gene:ENSCHIG00000011835	TSSC4
29_50175001_50225000	0.44998	29	50219941	50237824	ENSCHIG00000009589	ID=gene:ENSCHIG00000009589	CD81
29_50300001_50350000	0.43081	29	50329653	50330234	ENSCHIG00000003965	ID=gene:ENSCHIG00000003965	ASCL2
29_50375001_50425000	0.381604	29	50402787	50409293	ENSCHIG00000026162	ID=gene:ENSCHIG00000026162	TH
29_50375001_50425000	0.381604	29	50412043	50412824	ENSCHIG00000011044	ID=gene:ENSCHIG00000011044	INS

[truncated: 4 more sheets: Table S11, Table S12, Table S13, Table S14]
